# Supplementary material for: A population-specific reference panel empowers genetic studies of Anabaptist populations
Source: Sci Rep. 2017 Jul 20;7:6079. doi: 10.1038/s41598-017-05445-3 (PMC5519631; doi:10.1038/s41598-017-05445-3)
Supplement: Supplementary file 2 — Table S1 [file 41598_2017_5445_MOESM2_ESM.xls]

## Sheet: README
Enriched variants in AGRP
Name	Note
Chr	Chromosome
Start	Start position (hg19)
End	End position (hg19)
Ref	Reference allele
Alt	Alternative allele
Anabaptist_Frq	Alternative allele frequency in AGRP
1000g2015aug_eur_Frq	Alternative allele frequency in 1000G (EUR only)
avsnp142	dbSNP id

## Sheet: AGRP_enriched_variants
Chr	Start	End	Ref	Alt	Anabaptist_Frq	1000g2015aug_eur_Frq	avsnp142
1	1017420	1017420	G	A	0.0568	NA
1	1127192	1127192	C	T	0.0607	NA
1	1217938	1217938	-	CA	0.1228	NA	rs35647244
1	1266858	1266858	G	A	0.061	NA	rs137986343
1	1269071	1269071	A	G	0.0608	NA	rs376489341
1	1296276	1296277	AG	-	0.0565	NA	rs552057389
1	1301892	1301895	GTGA	-	0.0757	NA	rs144090606
1	1302061	1302061	-	GA	0.0921	NA	rs371044295
1	1454424	1454424	C	T	0.0675	NA	rs147532057
1	1505949	1505949	C	-	0.2827	NA	rs70949597
1	1543924	1543924	G	A	0.0581	NA	rs534003662
1	1703639	1703639	G	A	0.0578	0.001	rs146677804
1	1779476	1779476	-	TA	0.3873	NA	rs112422003
1	1984282	1984282	C	T	0.053	NA
1	2087094	2087094	-	ATG	0.3454	NA
1	2214789	2214791	GGG	-	0.122	NA	rs145591357
1	2272756	2272756	C	T	0.053	NA
1	2289376	2289376	C	A	0.053	0.001	rs186148074
1	2292987	2292987	-	CT	0.3672	NA	rs34534255
1	2470680	2470681	TG	CGGCA	0.3035	NA
1	2701863	2701863	-	ACCCCAGGAGATCCCTGC	0.0918	NA	rs57511628
1	2730198	2730198	C	T	0.0511	NA	rs530261243
1	2731534	2731534	T	A	0.0504	0.002	rs139569880
1	2765300	2765300	-	A	0.6159	NA	rs34916159
1	2811459	2811459	C	G	0.0511	NA	rs574389637
1	2838721	2838721	G	A	0.0539	0.001	rs546310409
1	2851037	2851037	C	T	0.0511	NA
1	2888201	2888201	A	G	0.0539	0.001	rs527241526
1	2931958	2931958	G	A	0.0511	0.001	rs376911246
1	3017484	3017484	C	T	0.0551	NA
1	3160186	3160186	C	T	0.0511	0.001	rs547059233
1	3190003	3190006	TGTG	-	0.0559	NA	rs61465980
1	3194311	3194320	GCACACACAT	-	0.0965	NA	rs553494852
1	3237952	3237952	-	TA	0.3152	NA	rs149177083
1	3289453	3289453	G	C	0.0533	NA
1	3374177	3374177	A	C	0.0539	NA
1	3479497	3479497	C	T	0.0597	0.002	rs539982673
1	3506961	3506961	C	-	0.9094	NA	rs34860893
1	3639298	3639300	TCT	-	0.0613	NA	rs145044703
1	3678219	3678219	G	-	0.4501	NA	rs113450975
1	3678956	3678956	G	T	0.0559	0.003	rs537230708
1	3680192	3680192	C	T	0.0532	0.003	rs41303859
1	3696362	3696362	C	T	0.053	NA
1	3822212	3822212	T	G	0.0559	NA
1	4022368	4022368	-	T	0.0504	0.002	rs375255489
1	4131115	4131115	T	A	0.0559	0.002	rs527542955
1	4225738	4225738	A	T	0.0626	NA
1	4354236	4354236	G	A	0.0607	0.002	rs531528165
1	4358701	4358701	G	-	0.6301	NA	rs35749795
1	4386977	4386977	G	A	0.0525	NA
1	4421062	4421062	C	T	0.0588	0.002	rs147973994
1	4469564	4469564	T	C	0.0597	0.003	rs180995660
1	4499089	4499089	C	A	0.0597	0.001	rs576251342
1	4500249	4500249	C	A	0.0597	NA
1	4509585	4509585	G	A	0.0597	NA
1	4604381	4604381	C	G	0.0588	NA
1	4625163	4625163	T	C	0.0568	NA
1	4626209	4626209	T	C	0.0588	NA
1	4659194	4659194	T	G	0.0684	NA	rs557278010
1	4744310	4744310	C	T	0.0655	NA	rs375923667
1	4768944	4768944	T	-	0.0615	NA	rs143445889
1	4775685	4775685	C	T	0.0581	NA
1	4816818	4816818	A	T	0.0501	NA
1	4957340	4957340	G	C	0.0607	NA
1	5123637	5123637	G	A	0.055	NA	rs536037740
1	5167454	5167454	A	-	0.3728	NA	rs35393228
1	5250170	5250170	T	C	0.0501	NA
1	5254680	5254680	C	A	0.0501	NA
1	5338581	5338589	CTAACAAAC	GTTT	0.0687	NA
1	5344215	5344215	-	GTATTTTCAGGGCTTG	0.6115	NA	rs146796965
1	5350257	5350257	T	-	0.5328	NA	rs34205919
1	5350261	5350262	AA	-	0.5329	NA	rs34522497
1	5384455	5384455	G	C	0.0588	0.001	rs185290051
1	5420297	5420297	C	T	0.0636	NA
1	5527325	5527325	T	C	0.0713	0.001	rs572969525
1	5555912	5555912	C	T	0.0665	0.002	rs544571673
1	5567665	5567672	GGGGCAGG	C	0.7895	NA
1	5568272	5568272	C	T	0.0607	NA	rs541893223
1	5584181	5584181	G	A	0.0665	0.001	rs180690409
1	5638710	5638710	G	A	0.0896	NA	rs111440041
1	5685400	5685400	C	T	0.0867	NA	rs113885731
1	5719020	5719020	C	T	0.0665	NA
1	5748864	5748864	-	TG	0.3944	NA	rs3860313
1	5863506	5863506	C	T	0.0723	0.001	rs113210260
1	5942226	5942226	A	G	0.0562	0.001	rs559280431
1	5960963	5960963	G	T	0.0867	0.001	rs113532478
1	6155924	6155924	-	C	0.0822	NA	rs368089172
1	6173111	6173111	G	A	0.0723	0.001	rs7518589
1	6196206	6196206	G	A	0.0594	NA	rs111431158
1	6232656	6232657	CT	G	0.0723	NA
1	6287111	6287111	T	G	0.0665	NA
1	6291759	6291759	T	C	0.0723	NA	rs113491135
1	6302870	6302870	T	C	0.0656	NA
1	6342123	6342123	C	-	0.0559	NA	rs77030690
1	6363095	6363095	C	-	0.0588	NA	rs3838285
1	6415104	6415104	G	A	0.0696	NA	rs9661281
1	6445384	6445395	GTGGCCACTTAA	-	0.1134	NA	rs142622909
1	6459060	6459061	CT	-	0.0665	NA	rs540218535
1	6464047	6464054	TTCTTTTG	C	0.0576	NA
1	6464057	6464066	TTTTATAGAG	-	0.0519	NA
1	6522244	6522244	A	G	0.0723	0.003	rs61780714
1	6597934	6597934	G	A	0.0539	NA
1	6640437	6640437	C	-	0.2599	NA	rs5772241
1	6683147	6683147	C	T	0.0608	NA	rs192276638
1	6734613	6734613	C	A	0.0607	NA
1	6810183	6810187	TTACC	A	0.087	NA
1	6911961	6911961	C	T	0.0607	NA
1	6986386	6986386	-	CCTCT	0.0675	NA
1	6986670	6986673	TTCT	-	0.1455	NA	rs145139062
1	7059831	7059831	G	T	0.1146	0.001	rs186018304
1	7102858	7102858	C	T	0.0723	NA
1	7113705	7113705	C	T	0.0609	NA
1	7311949	7311950	GC	-	0.0787	NA	rs140609726
1	7331704	7331704	A	-	0.064	NA	rs145820906
1	7342999	7342999	-	AT	0.1329	NA	rs147997882
1	7379921	7379922	TT	-	0.3639	NA	rs35282935
1	7399382	7399382	-	AA	0.1946	NA	rs35301411
1	7453612	7453612	-	T	0.0661	NA
1	7539091	7539091	G	T	0.0667	NA
1	7550712	7550712	-	A	0.0506	NA	rs35431162
1	7771808	7771809	CA	-	0.0665	NA
1	7793731	7793731	-	A	0.3218	NA	rs398102421
1	7924743	7924743	G	T	0.0723	NA
1	7939800	7939805	AACAAC	-	0.1014	NA	rs147800349
1	8224216	8224216	C	-	0.5889	NA	rs56738410
1	8322526	8322526	G	C	0.0669	NA	rs539818078
1	8465350	8465350	C	T	0.06	0.002	rs112123930
1	8502265	8502265	C	T	0.0545	0.002	rs112990219
1	8582730	8582730	A	G	0.0503	0.003	rs182102427
1	8844523	8844523	T	-	0.0955	NA	rs148912848
1	9013698	9013698	-	TCAA	0.0957	NA	rs147727926
1	9034095	9034095	G	C	0.0665	NA
1	9034277	9034277	C	T	0.0665	NA
1	9206550	9206550	C	G	0.0642	0.002	rs186777214
1	9251947	9251947	-	AAAA	0.6008	NA	rs386366197
1	9265429	9265429	-	G	0.7981	NA	rs5772354
1	9303926	9303926	-	GTG	0.4518	NA	rs142106336
1	9354230	9354233	TGTC	-	0.168	NA	rs150359563
1	9363752	9363752	C	T	0.0723	0.002	rs151297378
1	9370579	9370579	C	T	0.0774	0.002	rs140247394
1	9398913	9398913	-	G	0.0829	NA	rs147296846
1	9400260	9400260	C	T	0.078	0.001	rs139331489
1	9509401	9509401	C	T	0.0764	NA
1	9528268	9528268	C	T	0.0761	NA
1	9658785	9658785	G	A	0.0742	NA
1	9697243	9697243	C	T	0.0742	0.001	rs148362978
1	9820583	9820583	G	C	0.0742	NA
1	9830350	9830350	A	C	0.0758	NA
1	9905833	9905833	T	C	0.0742	0.004	rs143156842
1	9907366	9907369	TCTG	-	0.1753	NA	rs111252840
1	10048150	10048151	GG	TT	0.0549	NA
1	10131737	10131737	-	GTATTTATGTAT	0.0542	NA	rs142660803
1	10154463	10154463	G	A	0.0742	NA
1	10397943	10397943	A	T	0.08	0.002	rs187200149
1	10488374	10488374	-	TTCT	0.3033	NA	rs61587680
1	10577273	10577273	-	G	0.4258	NA	rs5772418
1	10577276	10577276	G	CTCTC	0.4258	NA
1	10719379	10719379	T	-	0.1484	NA	rs199569958
1	10719383	10719391	CTGTCATGG	GCT	0.1492	NA
1	10721472	10721475	ACCC	-	0.2643	NA	rs369927597
1	10876513	10876513	A	G	0.0742	NA	rs550746255
1	10911960	10911960	-	CT	0.6441	NA	rs397707604
1	10911963	10911963	-	TT	0.106	NA	rs78348946
1	10918186	10918197	GGCCACTTCCTT	-	0.0684	NA	rs138175310
1	10960506	10960506	G	A	0.1045	NA
1	10985047	10985062	TTTTCGGTGTACAAGT	-	0.2178	NA	rs202165266
1	11052607	11052607	G	A	0.0868	NA	rs549388774
1	11062512	11062515	AAAC	-	0.0702	NA	rs371890310
1	11131769	11131769	-	C	0.7853	NA	rs34741710
1	11217707	11217707	C	A	0.0887	NA
1	11435704	11435704	G	A	0.052	0.003	rs565804235
1	11575081	11575081	G	A	0.0857	0.002	rs72635500
1	11634711	11634711	G	A	0.0838	NA
1	11667580	11667580	G	A	0.0886	0.004	rs180877108
1	11731928	11731928	G	-	0.1848	NA	rs3215521
1	11772461	11772461	C	T	0.1195	0.001	rs61744690
1	11782697	11782697	G	A	0.1238	0.004	rs187553283
1	11802168	11802168	A	G	0.0838	NA
1	11832489	11832489	T	-	0.6647	NA	rs35110327
1	11834770	11834770	A	C	0.0803	0.001	rs147775005
1	11868030	11868030	-	T	0.0809	NA	rs572383997
1	11876903	11876904	TT	-	0.0866	NA	rs55875233
1	11887373	11887373	-	G	0.6428	NA	rs372917466
1	11998229	11998229	-	G	0.3366	NA	rs199691907
1	11998231	11998231	-	C	0.3324	NA	rs150358011
1	12097510	12097510	-	CCAG	0.2938	NA	rs35125073
1	12134800	12134800	A	T	0.0549	0.002	rs143404130
1	12173743	12173746	AGAA	-	0.0639	NA	rs138776992
1	12364029	12364029	G	A	0.0809	NA
1	12534805	12534805	G	A	0.0809	NA
1	12619139	12619139	G	A	0.0607	NA
1	12625572	12625573	TG	AGA	0.0597	NA
1	12720654	12720654	G	C	0.0809	NA
1	12771518	12771518	C	T	0.9105	NA	rs28776543
1	12771523	12771523	G	-	0.908	NA	rs55903531
1	12819134	12819134	C	G	0.0809	NA
1	12857497	12857497	-	C	0.0844	NA	rs570194854
1	12912862	12912862	G	T	0.0757	0.002	rs559292394
1	13858038	13858038	-	TT	0.1551	NA	rs201445916
1	13858041	13858041	C	GA	0.1551	NA
1	13989698	13989701	AGAG	-	0.0619	NA	rs141475332
1	14037880	14037880	-	AATACAT	0.7262	NA	rs59155359
1	14037884	14037884	-	ATC	0.7251	NA	rs78888895
1	14097541	14097541	-	AGG	0.1156	NA	rs142995442
1	14150542	14150542	A	-	0.058	NA	rs61508593
1	14152152	14152152	-	C	0.8343	NA	rs397978262
1	14153898	14153898	G	-	0.4178	NA	rs34028828
1	14159980	14159983	CAGT	-	0.2199	NA	rs140838166
1	14174969	14174979	GGCCAGGCCCA	-	0.471	NA	rs111564193
1	14180985	14180985	-	AC	0.6605	NA	rs141293511
1	14206039	14206039	C	T	0.0723	NA
1	14215209	14215209	-	G	0.7775	NA	rs372607530
1	14290198	14290200	AAA	-	0.0685	NA
1	14293965	14293965	G	A	0.0723	NA	rs576498226
1	14314175	14314175	-	AGAG	0.0604	NA	rs147372362
1	14362106	14362106	-	GGCATGAGT	0.279	NA	rs397718323
1	14371604	14371604	T	A	0.0723	NA	rs536064449
1	14452849	14452849	-	CA	0.0501	NA	rs146818863
1	14465354	14465368	TGGCTCTTCCAACAC	-	0.3062	NA	rs112540839
1	14494235	14494235	-	AAAAAA	0.0873	NA	rs112522340
1	14698708	14698708	T	C	0.0559	0.003	rs190416868
1	14704810	14704814	AAAGT	-	0.4576	NA	rs112274357
1	14776616	14776616	-	C	0.4297	NA	rs35933063
1	14841695	14841695	T	G	0.0751	NA
1	15017081	15017081	-	AG	0.5588	NA	rs33945952
1	15259277	15259277	T	-	0.1478	NA	rs398073791
1	15339037	15339037	C	T	0.0761	0.001	rs183299696
1	15364089	15364089	-	ATCATTATCATA	0.0727	NA	rs111302522
1	15410182	15410182	-	TC	0.1122	NA	rs202037453
1	15475810	15475810	C	-	0.213	NA	rs137857658
1	15542108	15542108	A	G	0.0515	0.001	rs540552736
1	15561466	15561466	-	AAAC	0.1357	NA	rs112741401
1	15573699	15573699	-	C	0.4205	NA	rs142342714
1	15588068	15588068	C	T	0.0655	0.002	rs191981718
1	15701352	15701352	T	G	0.0527	NA
1	15704141	15704141	C	A	0.0803	0.003	rs183880898
1	15731938	15731938	C	T	0.0809	0.003	rs561579542
1	15759226	15759226	C	-	0.487	NA	rs57458042
1	15801649	15801649	C	T	0.0636	0.003	rs189169764
1	15839944	15839944	A	G	0.0809	0.002	rs144381241
1	15860921	15860921	-	ATA	0.0501	0.002	rs536048367
1	15924580	15924580	C	T	0.0809	0.001	rs534427054
1	15924732	15924732	-	G	0.3892	NA	rs137879218
1	15984440	15984440	A	G	0.0809	0.002	rs142871585
1	16040164	16040165	TC	CT	0.0812	NA
1	16073525	16073525	C	GAT	0.0809	NA
1	16075749	16075749	C	T	0.0838	NA
1	16080263	16080263	A	T	0.0838	0.001	rs188035754
1	16206009	16206009	A	G	0.0669	0.001	rs150868920
1	16267965	16267965	C	T	0.0609	NA
1	16277808	16277808	-	AGGAAGGGAGAGAGGG	0.0586	NA	rs200582739
1	16366412	16366415	TGAG	A	0.131	NA
1	16366418	16366419	GG	A	0.1264	NA
1	16425205	16425205	G	A	0.0607	NA
1	16541591	16541591	G	A	0.053	NA	rs531483540
1	16548352	16548355	GGAT	-	0.4047	NA	rs139927259
1	16692333	16692333	T	-	0.3428	NA	rs55774241
1	17255247	17255247	G	A	0.0713	NA
1	17270736	17270736	A	G	0.0624	NA
1	17439019	17439019	G	-	0.7563	NA	rs5772747
1	17452965	17452965	-	TG	0.0661	NA
1	17452968	17452968	-	GC	0.0646	NA
1	17452979	17452979	-	TACACGTG	0.0721	NA
1	17473546	17473546	G	-	0.7546	NA	rs34948172
1	17569816	17569817	TT	-	0.5508	NA	rs398052806
1	17649825	17649825	-	CATT	0.6067	NA	rs56184105
1	17649829	17649829	-	G	0.6062	NA	rs144306568
1	17693983	17693983	-	TTTTGTGTGGGAGTCGA	0.2186	NA
1	17693985	17693985	-	TTCCCACTCCC	0.2187	NA	rs200195601
1	17737703	17737703	G	A	0.0501	0.003	rs74532276
1	17823485	17823485	-	T	0.1888	NA	rs113418638
1	17935095	17935095	G	A	0.0716	0.001	rs145423008
1	17940728	17940728	-	T	0.1349	NA	rs113312100
1	17969052	17969052	G	T	0.0501	0.002	rs181156312
1	17981276	17981276	G	A	0.0713	NA
1	18003189	18003189	G	A	0.0713	0.003	rs150383061
1	18196223	18196223	-	A	0.3362	NA	rs34051191
1	18205651	18205651	G	A	0.0713	NA
1	18209095	18209095	C	T	0.0713	NA
1	18219949	18219949	C	T	0.0645	0.001	rs188905397
1	18275847	18275847	-	T	0.2655	NA	rs11394878
1	18328507	18328508	GG	TT	0.1038	NA
1	18328509	18328509	G	C	0.0726	NA
1	18366031	18366031	G	A	0.3327	NA	rs6678753
1	18366034	18366034	-	GA	0.1774	NA	rs376234161
1	18503882	18503882	-	ATGGC	0.0976	NA	rs11275420
1	18562977	18562977	C	A	0.0597	NA
1	18599085	18599085	T	G	0.052	NA
1	18704877	18704877	T	G	0.0571	0.002	rs140452725
1	18705730	18705730	G	-	0.0517	NA	rs11312126
1	18711409	18711412	AGAG	-	0.0514	NA	rs60516572
1	18780977	18780977	T	G	0.0597	NA
1	18814209	18814210	CA	AG	0.0655	NA
1	18874697	18874697	G	T	0.0665	0.002	rs534669499
1	19027616	19027616	-	AA	0.1419	NA	rs10678891
1	19042998	19042998	G	-	0.0994	NA	rs201842955
1	19106349	19106352	CTAA	-	0.0634	NA	rs78854459
1	19106356	19106379	AACACCTGAGACTGAGCTGGGCAC	-	0.0599	NA	rs371824522
1	19124601	19124601	-	CCG	0.0725	NA	rs146191025
1	19237627	19237627	-	ATC	0.068	NA	rs111890166
1	19256152	19256157	CTTGAG	GCCAAC	0.8902	NA
1	19274222	19274222	G	A	0.052	0.001	rs183471844
1	19290969	19290969	T	C	0.052	0.001	rs191665450
1	19318104	19318104	T	C	0.052	NA	rs192512018
1	19353920	19353920	A	-	0.214	NA	rs59222582
1	19358676	19358683	GCTTTCCA	-	0.1238	NA	rs200932141
1	19362935	19362938	GAGA	-	0.2917	NA	rs67681240
1	19382397	19382397	A	-	0.1372	NA	rs11293191
1	19389867	19389867	-	C	0.2733	NA	rs34846291
1	19390190	19390190	-	CAACT	0.1499	NA	rs11282330
1	19592812	19592812	-	TTGG	0.1957	NA	rs34750252
1	19662079	19662079	-	AAACA	0.0649	NA	rs371432422
1	19677451	19677454	TTTT	-	0.2951	NA	rs59455258
1	19679927	19679927	-	CGC	0.155	NA	rs3042953
1	19804123	19804123	T	C	0.0547	0.003	rs189573937
1	19827101	19827101	-	TG	0.1089	NA	rs369531889
1	19891166	19891166	-	GCATTTATTAAACACCT	0.0811	NA	rs71008194
1	19908674	19908674	C	A	0.0597	0.003	rs557193219
1	19909397	19909397	A	-	0.0545	NA	rs201841067
1	19962344	19962344	C	T	0.0576	0.003	rs79901195
1	19989673	19989673	T	C	0.052	NA
1	20027035	20027037	TCT	-	0.4622	NA	rs559442061
1	20029323	20029323	C	-	0.3789	NA	rs10709290
1	20040589	20040592	CTAA	-	0.0549	NA	rs555378464
1	20104978	20104978	G	A	0.0638	0.002	rs192451772
1	20184332	20184334	AAA	-	0.3032	NA	rs113708641
1	20221016	20221023	AAGTCAGC	-	0.0806	NA	rs199878632
1	20221026	20221026	T	G	0.0838	NA	rs200581344
1	20221029	20221029	G	A	0.0838	NA	rs186432684
1	20254884	20254884	T	-	0.0574	NA	rs58842090
1	20269972	20269972	A	G	0.0597	NA	rs557018214
1	20274954	20274954	C	T	0.0655	NA	rs542941076
1	20290574	20290574	C	T	0.0655	NA	rs531970950
1	20293680	20293680	G	A	0.0655	NA	rs573602411
1	20309191	20309191	T	-	0.0633	NA	rs58588921
1	20437754	20437754	G	A	0.0819	0.004	rs62541946
1	20531328	20531328	C	T	0.0848	NA	rs188390757
1	20582475	20582475	G	A	0.0626	NA
1	20585594	20585639	CATGGAAGGGCTCCAGCAGGGCAGTTGGAGGTCGCTGTTGCTGCTC	T	0.2789	NA
1	20619331	20619331	T	C	0.0626	NA
1	20619788	20619788	-	CTGGCTGG	0.7374	NA	rs111433319
1	20874921	20874921	G	A	0.0501	0.001	rs180922278
1	20900303	20900303	-	CT	0.3414	NA	rs397934745
1	21006478	21006478	-	GATT	0.743	NA	rs35598230
1	21029675	21029675	-	ATGA	0.095	NA
1	21310047	21310047	-	A	0.3825	NA	rs11462489
1	21404015	21404015	C	A	0.0501	0.001	rs550540500
1	21426171	21426171	T	A	0.0503	NA	rs187652931
1	21581216	21581217	AA	-	0.2398	NA	rs3061095
1	21600696	21600696	C	T	0.0504	0.001	rs540545209
1	21735307	21735308	CT	-	0.9264	NA	rs138324222
1	21791281	21791281	G	A	0.0679	0.001	rs537750147
1	21842328	21842328	-	TTGT	0.0581	NA	rs139377939
1	21871458	21871458	-	A	0.061	NA	rs531421917
1	21930836	21930836	-	A	0.5252	NA	rs3835550
1	21966693	21966693	T	C	0.0646	NA
1	21993611	21993611	C	T	0.0562	NA
1	22038930	22038932	AAT	-	0.8699	NA	rs398052832
1	22076795	22076795	T	C	0.0857	0.002	rs146668618
1	22077705	22077707	ATG	-	0.0832	0.002	rs576652089
1	22097847	22097847	A	G	0.053	NA
1	22105141	22105141	C	T	0.0857	0.001	rs554469240
1	22429536	22429537	AG	TTA	0.8372	NA
1	22429541	22429541	-	TATAT	0.8369	NA	rs372779165
1	22429544	22429545	GC	AATCTCAAGA	0.8389	NA
1	22445232	22445232	C	T	0.0661	NA
1	22463661	22463661	C	G	0.0684	NA	rs530796381
1	22544791	22544791	C	T	0.078	0.004	rs528771426
1	22583341	22583342	AA	G	0.154	NA
1	22591725	22591725	G	A	0.0549	0.004	rs115213357
1	22598819	22598819	-	C	0.0627	NA	rs146373686
1	22598821	22598821	-	AAC	0.0701	NA
1	22609174	22609174	T	C	0.0684	NA	rs566035904
1	22753394	22753394	A	G	0.0655	NA	rs528408844
1	22791350	22791350	T	-	0.5486	NA	rs34118965
1	22928357	22928357	G	A	0.0851	NA
1	22996393	22996394	GG	CC	0.3301	NA	rs34725600
1	23239710	23239710	G	A	0.0723	NA
1	23268129	23268129	-	GAG	0.7621	NA	rs3053645
1	23352494	23352494	G	T	0.0725	NA	rs572097224
1	23421941	23421941	A	C	0.0723	NA	rs570442898
1	23539893	23539893	A	G	0.0698	NA	rs531157144
1	23592530	23592532	TTG	GAGACGGA	0.0939	NA
1	23611611	23611611	-	TGAG	0.1018	NA	rs397752504
1	23656527	23656527	G	T	0.0694	NA
1	23795177	23795181	TTGAG	CCAAC	0.9155	NA
1	23811874	23811874	T	C	0.0671	NA	rs75336495
1	23886300	23886300	C	-	0.0724	NA	rs139377135
1	23887989	23887991	TTC	-	0.1442	NA	rs34189997
1	23898328	23898328	A	-	0.6658	NA	rs35681785
1	23982737	23982737	C	T	0.0694	NA
1	24271499	24271499	-	T	0.0516	NA	rs377323440
1	24271879	24271879	T	C	0.0645	NA
1	24278769	24278769	-	A	0.0509	NA
1	24289892	24289897	TGAATG	-	0.381	NA	rs144504543
1	24302702	24302703	AG	-	0.3892	NA	rs139724918
1	24305800	24305800	T	C	0.0535	0.002	rs540759062
1	24315471	24315471	A	T	0.0667	NA	rs370648039
1	24321821	24321821	C	A	0.0658	NA	rs369438540
1	24323004	24323004	-	TTTTG	0.2582	NA	rs200228587
1	24327558	24327558	T	A	0.0539	NA
1	24332260	24332260	G	A	0.0501	NA	rs35871511
1	24332565	24332565	G	-	0.0533	NA	rs200103331
1	24333081	24333081	G	A	0.0501	NA	rs372585084
1	24503340	24503340	G	A	0.0617	NA
1	24640384	24640384	-	T	0.0502	NA	rs564696562
1	24826588	24826589	AT	-	0.2601	NA	rs10618091
1	24836703	24836703	-	TT	0.4807	NA	rs373063767
1	24997550	24997555	ATTCTC	-	0.1673	NA	rs150662171
1	25172645	25172646	TG	-	0.6426	NA	rs138642632
1	25297609	25297610	GT	-	0.5681	NA	rs36027107
1	25330997	25330997	-	GT	0.7205	NA	rs10674858
1	25422079	25422079	C	-	0.5272	NA	rs397979684
1	25446258	25446258	G	A	0.0677	0.001	rs549348144
1	25528427	25528427	C	T	0.0588	0.001	rs556122464
1	25538174	25538174	T	-	0.0934	NA	rs551244584
1	25551041	25551041	G	A	0.0559	NA
1	25773557	25773557	-	A	0.0588	NA
1	25883251	25883251	A	G	0.0588	NA	rs370301309
1	25889880	25889883	TCTA	-	0.059	NA
1	25908871	25908871	A	T	0.0559	0.004	rs190582109
1	25962684	25962684	C	T	0.0625	0.001	rs150574419
1	25987887	25987887	A	T	0.0617	NA
1	26076374	26076374	C	A	0.0617	0.001	rs544376188
1	26195919	26195919	C	T	0.0617	0.004	rs147112244
1	26248227	26248228	TG	CT	0.0723	NA
1	26267397	26267397	T	G	0.0588	NA
1	26318533	26318533	A	T	0.0561	NA
1	26492829	26492829	-	GT	0.1593	NA	rs138089817
1	26538453	26538453	-	T	0.067	NA	rs139155282
1	26622167	26622167	C	-	0.6696	NA	rs11286864
1	26687426	26687426	A	G	0.0645	NA
1	26723337	26723337	C	-	0.3375	NA	rs369591854
1	26755530	26755530	G	A	0.0601	NA
1	26994731	26994731	-	T	0.0735	NA	rs34212879
1	27109854	27109854	C	T	0.0645	NA
1	27187876	27187876	T	-	0.0613	NA	rs34360019
1	27394038	27394038	-	A	0.1313	NA	rs200655287
1	27413756	27413756	C	-	0.3033	NA	rs34797480
1	27551514	27551514	-	TTTGT	0.0667	NA	rs148991621
1	27721052	27721052	C	T	0.0617	NA	rs149402253
1	27750279	27750280	GA	-	0.5578	NA	rs10584025
1	27766905	27766905	G	A	0.052	0.004	rs187407363
1	27887576	27887576	C	T	0.0674	0.002	rs72655009
1	27903491	27903491	G	A	0.0674	0.002	rs12127935
1	27908418	27908418	G	A	0.064	0.002	rs12133123
1	28037164	28037164	A	C	0.0561	NA
1	28088170	28088170	A	-	0.0559	NA
1	28124812	28124812	C	T	0.0534	0.004	rs144250635
1	28156971	28156971	C	A	0.0525	0.001	rs548839294
1	28248553	28248553	A	-	0.8048	NA	rs67794839
1	28257346	28257347	TG	A	0.1905	NA
1	28277194	28277194	G	A	0.0562	0.001	rs563330982
1	28426069	28426069	C	T	0.0626	0.003	rs180894392
1	28426671	28426671	T	C	0.0559	NA
1	28457741	28457741	C	T	0.0626	0.003	rs190969931
1	28535198	28535198	T	C	0.0513	0.004	rs564418531
1	28618532	28618532	C	T	0.0501	0.003	rs147873929
1	28619588	28619588	C	T	0.0626	0.002	rs149420519
1	28634374	28634374	C	T	0.0574	0.003	rs569732363
1	28683372	28683372	G	A	0.0626	NA	rs190203431
1	28705663	28705663	G	A	0.0626	0.003	rs187024435
1	28802873	28802873	G	C	0.0626	0.003	rs143744638
1	28859329	28859329	G	T	0.0602	NA
1	28871185	28871185	-	G	0.0855	NA	rs142570342
1	28954791	28954791	G	-	0.2484	NA	rs201923786
1	29084106	29084106	T	-	0.5827	NA	rs11309753
1	29137570	29137570	A	CTCAGT	0.0503	NA
1	29137573	29137574	AA	TCTC	0.0511	NA
1	29172947	29172948	AG	-	0.5221	NA	rs5773219
1	29241567	29241567	-	CGAGGGAAAAT	0.8585	NA	rs2307562
1	29416747	29416747	C	G	0.0501	0.001	rs190063669
1	29460168	29460170	GAG	-	0.072	NA	rs63722861
1	29473542	29473542	-	G	0.4311	NA	rs11458896
1	29551772	29551772	C	T	0.0626	0.004	rs149418585
1	29560207	29560207	C	T	0.0626	0.004	rs145753548
1	29578877	29578877	T	C	0.0626	NA
1	30040540	30040540	T	C	0.0732	NA
1	30072301	30072301	G	T	0.0532	0.001	rs556293896
1	30145876	30145876	C	T	0.058	NA
1	30237254	30237254	A	-	0.1574	NA	rs34631436
1	30240654	30240654	-	GGATTA	0.159	NA
1	30240656	30240656	-	GACTCAATTCG	0.1576	NA	rs201322051
1	30275360	30275360	A	T	0.0578	NA	rs561611573
1	30295944	30295944	C	T	0.0522	0.001	rs184336801
1	30296757	30296757	C	T	0.0549	NA	rs533330834
1	30299084	30299085	CA	-	0.0596	NA	rs143444424
1	30301296	30301296	G	A	0.0578	NA
1	30307671	30307679	TAATTTAAT	AGAGTCTCCTTCC	0.3139	NA
1	30374156	30374156	-	T	0.0607	0.002	rs568278969
1	30401924	30401924	G	-	0.0634	NA
1	30403943	30403943	-	C	0.0886	0.001	rs542422659
1	30406576	30406576	-	G	0.2033	NA	rs150381146
1	30456305	30456305	G	T	0.0551	NA
1	30556937	30556937	G	T	0.0703	NA
1	30585240	30585240	C	T	0.0578	0.001	rs560477688
1	30587010	30587010	A	G	0.0552	NA	rs548282444
1	30638855	30638855	G	A	0.0674	0.001	rs183758253
1	30656113	30656113	G	A	0.0553	0.001	rs545464710
1	30673091	30673091	C	T	0.0578	0.001	rs538906613
1	30674375	30674375	A	T	0.0677	NA	rs552851675
1	30681809	30681809	C	T	0.0607	0.004	rs150467066
1	30724709	30724709	C	-	0.0764	NA	rs374153161
1	30758520	30758520	G	A	0.0578	NA
1	30845872	30845872	T	GA	0.0925	NA
1	30897543	30897543	A	-	0.1562	NA	rs34888840
1	30994404	30994404	C	A	0.0703	NA
1	31078035	31078035	G	T	0.0848	0.004	rs147529672
1	31220250	31220250	-	A	0.0674	0.004	rs566974745
1	31242988	31242988	T	C	0.0551	NA	rs552534418
1	31436155	31436155	C	T	0.0501	NA
1	31483536	31483536	T	A	0.0501	NA	rs546220175
1	31503529	31503529	G	T	0.0677	0.002	rs183318193
1	31537104	31537104	A	T	0.0501	NA	rs539110175
1	31576965	31576965	C	G	0.0512	NA	rs189009753
1	31606329	31606329	T	C	0.0647	NA
1	31689197	31689197	C	T	0.0648	0.004	rs186955424
1	31694701	31694701	C	T	0.0645	0.002	rs180742721
1	31776168	31776168	A	G	0.0501	NA	rs528611143
1	31802201	31802201	T	-	0.0696	NA	rs375758207
1	31889034	31889034	T	C	0.0645	NA
1	31922877	31922877	G	A	0.0645	NA
1	32212929	32212929	A	-	0.052	NA
1	32236406	32236406	C	G	0.0655	0.003	rs185854624
1	32287031	32287031	A	G	0.052	NA
1	32304869	32304869	A	T	0.0501	NA
1	32310323	32310323	A	G	0.0527	NA
1	32350142	32350142	G	A	0.0501	NA
1	32409767	32409767	G	A	0.052	0.002	rs146597547
1	32465208	32465208	G	A	0.0609	0.002	rs138312825
1	32530378	32530378	G	C	0.052	NA
1	32603473	32603473	C	T	0.052	NA
1	32618000	32618000	T	G	0.052	NA
1	32709138	32709138	G	A	0.0508	NA
1	32806351	32806351	C	T	0.052	NA
1	32885113	32885113	G	A	0.0501	0.001	rs540705377
1	32945166	32945166	C	T	0.0501	NA	rs553406197
1	32964961	32964961	C	T	0.052	NA
1	33117099	33117099	C	T	0.0502	0.001	rs535904042
1	33140158	33140158	G	A	0.0655	0.002	rs141046955
1	33235975	33235975	G	A	0.0502	NA	rs200524334
1	33343502	33343502	G	T	0.0626	NA
1	33344199	33344199	C	T	0.0655	0.002	rs534199611
1	33381212	33381212	G	A	0.0504	NA	rs560851071
1	33419582	33419584	TTA	CTC	0.0732	NA
1	33424113	33424113	C	T	0.0501	NA	rs537221481
1	33452744	33452744	G	A	0.0597	0.002	rs570376960
1	33456842	33456842	T	C	0.0563	NA	rs543131460
1	33471639	33471639	C	A	0.0597	NA	rs555312444
1	33504422	33504422	G	-	0.2185	NA	rs35769076
1	33515052	33515056	CACTT	TAG	0.0532	NA
1	33540173	33540173	T	-	0.1206	NA	rs11291553
1	33576257	33576257	A	G	0.0597	0.002	rs139187968
1	33661412	33661412	T	G	0.0501	NA
1	33838182	33838189	CCAATTGT	TGGGA	0.126	NA
1	33886718	33886718	T	C	0.0501	NA
1	33965998	33966004	TCCCAGT	-	0.5096	NA	rs3043313
1	33972087	33972091	CTTTG	-	0.2446	NA	rs140853304
1	33994196	33994196	G	C	0.0713	0.002	rs571218062
1	34025843	34025843	G	T	0.0597	0.001	rs144736956
1	34034459	34034459	G	A	0.0501	NA
1	34051577	34051577	-	CTTA	0.42	NA	rs1610976
1	34117628	34117628	C	T	0.0732	0.004	rs148527531
1	34176366	34176370	ACATG	GCT	0.8593	NA
1	34176374	34176380	ACATAAG	-	0.8593	NA	rs371332160
1	34197917	34197917	T	C	0.053	NA
1	34280910	34280910	A	G	0.0501	0.001	rs572985021
1	34290754	34290754	-	C	0.5787	NA	rs112905999
1	34303067	34303070	TTTT	CTGTA	0.6696	NA
1	34304311	34304311	C	A	0.0501	0.001	rs180948810
1	34311428	34311428	C	A	0.0501	0.001	rs531652074
1	34401554	34401554	A	G	0.0655	0.004	rs149329552
1	34418591	34418591	G	T	0.0761	NA
1	34421358	34421358	-	ATCATCACT	0.2929	NA	rs112840827
1	34492636	34492636	G	A	0.079	0.004	rs189148542
1	34627755	34627756	AA	-	0.2669	NA	rs72111662
1	34633226	34633249	GGGCCCTGAGCGAGGCTGTGCTCT	-	0.3775	NA	rs145994011
1	34704883	34704883	A	G	0.0766	NA
1	34734210	34734210	A	T	0.0857	0.004	rs184652605
1	34873104	34873104	A	G	0.0829	NA
1	35069101	35069101	G	A	0.0829	NA
1	35074682	35074682	A	G	0.0829	0.002	rs147352235
1	35115942	35115943	AA	-	0.0593	NA	rs141283300
1	35224544	35224544	C	T	0.0511	0.003	rs181696713
1	35246848	35246848	-	C	0.1244	NA	rs3831969
1	35317585	35317585	G	A	0.0829	0.001	rs138638208
1	35333662	35333662	C	T	0.0829	0.002	rs147616163
1	35399548	35399548	C	T	0.08	0.002	rs145929241
1	35431281	35431281	G	A	0.0511	NA	rs544541090
1	35453671	35453671	T	C	0.0511	0.001	rs541106336
1	35743848	35743848	C	T	0.0511	NA
1	35921267	35921267	C	T	0.0774	NA
1	35932618	35932618	G	A	0.08	NA	rs573278462
1	35956497	35956497	C	T	0.06	0.003	rs185951690
1	36057888	36057888	A	C	0.073	NA	rs568635975
1	36073666	36073666	G	C	0.0513	0.004	rs190071042
1	36188526	36188526	C	T	0.0766	NA	rs184545017
1	36264462	36264462	G	A	0.0515	0.003	rs181960632
1	36302910	36302910	C	T	0.08	0.001	rs183561344
1	36328448	36328448	G	C	0.08	NA
1	36475783	36475783	G	T	0.0817	NA
1	36532110	36532110	G	A	0.0803	0.001	rs186706485
1	36590266	36590266	A	-	0.08	NA
1	36807716	36807716	G	A	0.0514	0.004	rs113074698
1	36850358	36850358	C	T	0.0511	NA
1	36865062	36865062	A	G	0.0691	NA
1	36917788	36917788	C	T	0.0746	0.003	rs141919009
1	36929660	36929660	-	TCTCCCCTACTCCTGTGCTTCCT	0.0806	NA	rs369032961
1	37105010	37105010	C	T	0.0829	0.002	rs571439946
1	37137858	37137858	C	T	0.0829	0.002	rs76816187
1	37220377	37220377	C	A	0.0684	0.003	rs564386106
1	37317507	37317507	A	G	0.0829	NA	rs570534801
1	37391682	37391682	G	C	0.0568	NA
1	37494621	37494621	A	G	0.0829	0.001	rs572321734
1	37607315	37607316	TC	CT	0.0919	NA
1	37614064	37614064	C	T	0.0829	NA	rs114980923
1	37634812	37634820	TTGAAATAA	GT	0.1693	NA
1	37733708	37733708	G	A	0.0539	0.003	rs7514831
1	37762277	37762277	C	T	0.0837	NA
1	37808274	37808274	G	C	0.0854	0.004	rs114707094
1	37808311	37808312	AC	-	0.0628	NA	rs144101908
1	37906185	37906185	G	A	0.0568	NA
1	37907186	37907186	T	C	0.0568	0.002	rs577967909
1	37968826	37968826	C	A	0.0765	NA
1	37984974	37984974	-	TCA	0.188	NA	rs76388394
1	37984977	37984980	GTAG	TCACGGTTCA	0.1855	NA
1	38007780	38007780	A	C	0.0796	NA
1	38104929	38104929	C	-	0.6816	NA	rs397897003
1	38145414	38145414	-	G	0.127	NA	rs34174030
1	38170563	38170563	-	C	0.0957	NA	rs11412732
1	38222154	38222154	-	GATTC	0.1166	NA
1	38222156	38222156	-	GATT	0.1166	NA
1	38222158	38222158	-	G	0.1166	NA
1	38236889	38236889	G	A	0.0829	NA
1	38299484	38299484	T	G	0.0829	NA
1	38309549	38309559	CCATCCAACCC	-	0.4847	NA	rs151010841
1	38397833	38397837	GGGTT	ACA	0.0508	NA
1	38463126	38463126	G	A	0.0771	NA
1	38600725	38600725	T	A	0.0829	NA	rs562952663
1	38636381	38636381	T	C	0.0511	NA
1	38682721	38682721	C	G	0.0636	0.004	rs140966517
1	38693987	38693987	C	T	0.0846	0.002	rs192233621
1	38716895	38716895	T	A	0.0867	NA	rs561098383
1	38823001	38823001	G	A	0.0511	NA	rs570384934
1	38824763	38824769	GGACTGG	TTATTT	0.2225	NA
1	38898609	38898609	T	C	0.0855	NA	rs533105734
1	38919543	38919543	-	CCAACC	0.0713	NA	rs142825810
1	38959699	38959699	T	C	0.0771	NA
1	39068187	39068189	AAA	-	0.0754	NA	rs398052917
1	39068193	39068206	TCATCTGATGATAA	-	0.0748	NA	rs80087914
1	39120139	39120139	G	A	0.0568	NA
1	39153020	39153020	-	C	0.6928	NA	rs398073890
1	39392968	39392968	G	A	0.0568	0.002	rs551234397
1	39430751	39430751	G	A	0.0539	0.003	rs190061432
1	39471760	39471760	T	-	0.2034	NA	rs397750180
1	39519921	39519921	C	T	0.0798	NA	rs554790831
1	39522768	39522768	-	AAAC	0.7264	NA	rs71057186
1	39676590	39676590	-	CTCC	0.0597	NA
1	39778752	39778752	T	A	0.0771	NA
1	39875006	39875006	C	T	0.0561	0.002	rs553425259
1	39954248	39954248	G	A	0.0774	NA
1	39973133	39973133	C	T	0.0771	NA
1	39988905	39988905	T	A	0.0572	NA
1	40010547	40010547	-	T	0.5992	NA	rs35325373
1	40140828	40140828	C	T	0.08	0.002	rs564888691
1	40151563	40151566	AAAT	-	0.058	NA	rs201303176
1	40157476	40157477	GG	AA	0.0559	NA
1	40160556	40160556	G	A	0.08	0.002	rs144054963
1	40245208	40245208	A	-	0.0771	NA	rs563998013
1	40269850	40269850	G	T	0.0684	0.001	rs190388476
1	40321418	40321418	A	-	0.0684	NA
1	40537734	40537734	A	G	0.0629	NA
1	40732685	40732685	C	TT	0.1757	NA
1	40777455	40777455	C	T	0.0631	NA
1	40785709	40785709	A	-	0.2485	NA	rs58582434
1	40785741	40785741	-	TCTT	0.1421	NA	rs397758297
1	40795639	40795639	-	G	0.1994	NA	rs11409414
1	40795912	40795912	-	T	0.0582	NA	rs139954832
1	40806057	40806077	TCTTATTTTAACTCCTTGCTT	G	0.0999	NA	rs386630601
1	40809321	40809321	G	-	0.1248	NA	rs147544235
1	40821536	40821536	C	-	0.0844	NA	rs34660439
1	40822803	40822806	TTGA	-	0.0885	NA	rs149753737
1	40879665	40879665	C	T	0.0655	NA
1	40911611	40911611	-	CAA	0.0829	NA
1	40911615	40911615	A	TCTT	0.0829	NA
1	41011215	41011216	TA	-	0.0539	NA
1	41141238	41141238	T	C	0.0812	NA	rs556215173
1	41319205	41319205	G	A	0.0539	NA
1	41319997	41319997	C	A	0.0528	NA
1	41353484	41353484	C	T	0.0539	0.001	rs542058979
1	41503474	41503474	T	C	0.0539	0.001	rs576516829
1	41529065	41529065	A	C	0.0539	NA
1	41584106	41584106	C	G	0.0539	NA
1	41706674	41706674	T	C	0.0539	NA
1	41797909	41797909	C	A	0.0539	0.001	rs530678789
1	41889669	41889669	C	T	0.0506	0.001	rs540911891
1	41928374	41928374	G	A	0.0539	0.003	rs143391169
1	41935043	41935043	T	A	0.0501	0.001	rs557711692
1	42029537	42029537	G	A	0.0645	NA
1	42090795	42090795	T	C	0.0649	0.001	rs188919110
1	42090908	42090908	A	-	0.5819	NA	rs66696837
1	42272696	42272696	C	-	0.4352	NA	rs398089243
1	42386257	42386257	-	TG	0.0857	NA	rs10658767
1	42555251	42555251	T	C	0.0597	NA
1	42652833	42652833	C	T	0.0645	0.002	rs531639788
1	42695453	42695453	G	A	0.0662	0.003	rs184968380
1	42890250	42890250	-	TTTTGTTTTG	0.1174	NA	rs78446705
1	42983312	42983312	-	TC	0.3154	NA	rs34362235
1	43023713	43023713	-	A	0.1312	NA	rs71798684
1	43301022	43301023	CC	-	0.6863	NA	rs59816087
1	43305408	43305410	ACA	-	0.1272	NA	rs5773792
1	43451369	43451369	G	-	0.5447	NA	rs34992427
1	43550783	43550783	-	TACAGTT	0.087	NA	rs3076379
1	43556806	43556806	C	T	0.2347	NA
1	43680839	43680839	-	G	0.1753	NA	rs34721748
1	43843242	43843242	T	-	0.385	NA	rs5773806
1	44130669	44130669	A	-	0.3356	NA	rs60618895
1	44595995	44595995	-	C	0.1887	NA	rs35084281
1	44668420	44668420	T	-	0.3867	NA	rs11311971
1	44777574	44777574	-	A	0.0843	NA	rs199749046
1	44903130	44903132	CTT	A	0.1031	NA	rs386630816
1	44965668	44965686	CCATCTCTACCACATGACC	-	0.5499	NA	rs144042578
1	45191647	45191650	CACT	TGCC	0.0607	NA
1	45607478	45607478	T	-	0.0921	NA	rs199555294
1	45894477	45894477	T	-	0.5281	NA	rs112961236
1	46143283	46143283	A	-	0.3515	NA	rs139878768
1	46316229	46316229	T	-	0.4294	NA	rs35372047
1	46808858	46808858	-	C	0.139	NA	rs76976909
1	46810951	46810951	T	-	0.2146	NA	rs11304172
1	46811215	46811215	-	TG	0.2107	NA	rs10661193
1	46816409	46816416	AGGTATGG	-	0.2074	NA	rs373097630
1	46820516	46820516	T	-	0.4045	NA	rs34160166
1	46835977	46835978	TG	-	0.4012	NA	rs35194461
1	46848998	46848998	G	-	0.2069	NA	rs144250006
1	46860611	46860611	T	-	0.2146	NA	rs140391184
1	47711801	47711801	-	TTTC	0.0971	NA	rs148074029
1	47805351	47805351	T	-	0.1778	NA	rs140520117
1	47866314	47866317	TTTC	-	0.8121	NA	rs139582388
1	48018440	48018440	-	T	0.0555	NA	rs572718140
1	48175006	48175007	TC	AG	0.079	NA
1	48187815	48187815	-	TCTTCATGAGGGTATGACCATGTGTTTTTTGCTCACTGCTG	0.3554	NA	rs144885047
1	48234003	48234003	G	-	0.5992	NA	rs398073925
1	48520863	48520875	AGCAGGGTGAGTA	-	0.2408	NA
1	48520879	48520886	CTGGGCAG	-	0.2369	NA
1	48977181	48977185	GAAAG	TTTCAC	0.1127	NA
1	48977188	48977189	CC	TGAGTGAAA	0.1127	NA
1	49640027	49640027	A	G	0.0559	0.001	rs555304781
1	49716622	49716622	C	T	0.0674	0.004	rs139735087
1	49764024	49764024	C	T	0.0674	0.004	rs138638253
1	49879070	49879070	T	A	0.0559	0.001	rs140331599
1	50012483	50012483	G	-	0.0503	NA	rs563302131
1	50306395	50306395	C	T	0.0559	NA
1	50391396	50391397	TG	AA	0.0732	NA
1	50828710	50828710	T	C	0.0604	0.002	rs143913848
1	50903272	50903272	G	T	0.0551	0.002	rs147977545
1	51049489	51049489	A	C	0.0556	NA
1	51381018	51381024	GGCAACA	AGATGG	0.0877	NA
1	51448822	51448822	C	A	0.0531	0.002	rs138946329
1	51546685	51546685	G	T	0.0676	NA	rs111666828
1	51614913	51614913	A	G	0.0559	0.002	rs138078144
1	51648984	51648984	A	C	0.0559	0.002	rs148064455
1	51699065	51699065	A	C	0.0552	0.003	rs138317424
1	51920605	51920605	G	-	0.0654	NA	rs201030785
1	51930256	51930256	C	A	0.0559	NA
1	51935027	51935027	T	C	0.0559	NA
1	51960987	51960989	TAA	AAG	0.0754	NA
1	51983407	51983407	-	TTCCCCACTGTTA	0.1118	NA	rs113850099
1	52023957	52023957	-	A	0.192	NA	rs398102713
1	52154131	52154131	-	T	0.1925	NA	rs112386554
1	52486392	52486392	G	A	0.0559	0.004	rs41306627
1	52658011	52658013	CTG	-	0.0559	0.003	rs538586810
1	52658115	52658115	C	T	0.0559	NA
1	52670209	52670209	G	A	0.0559	0.003	rs140369808
1	52722398	52722398	G	ATATGGAATATAGTGGGGTATT	0.0539	NA
1	52978571	52978571	A	-	0.0677	NA	rs71041900
1	53103976	53104015	CCCCTTTCTATCCAGGAACCCAGAGTTGTCCCACACACGG	A	0.0862	NA	rs386631168
1	53483750	53483750	C	G	0.053	NA
1	53578336	53578336	A	T	0.053	NA
1	53642611	53642611	C	T	0.053	NA	rs574675463
1	53695600	53695600	-	AAACAA	0.1012	NA	rs137956029
1	53842583	53842583	-	C	0.8353	NA	rs34409043
1	53943390	53943390	-	GAA	0.1618	NA	rs146075173
1	54019418	54019418	C	TAGCT	0.1828	NA
1	54019421	54019422	CC	GGGGTAG	0.1828	NA
1	54459571	54459571	A	C	0.0625	NA	rs111770424
1	54633824	54633824	-	C	0.7512	NA	rs397950528
1	54687375	54687375	-	CA	0.0658	NA	rs149889044
1	54726424	54726424	-	TGGGTAACAG	0.2988	NA	rs3835480
1	54742858	54742858	-	TACC	0.21	NA	rs138315057
1	54818943	54818943	C	T	0.0501	NA
1	54822712	54822712	-	T	0.1368	NA	rs79132961
1	54907493	54907493	C	A	0.0501	NA
1	54964686	54964686	-	C	0.0708	NA	rs201799977
1	55049370	55049371	GG	TA	0.1306	NA
1	55049373	55049373	-	TGGA	0.131	NA	rs149120093
1	55090847	55090847	-	TGTACTGGAAAGT	0.2035	NA
1	55140659	55140659	T	-	0.0571	NA	rs369248629
1	55332343	55332343	C	-	0.537	NA	rs11366405
1	55398667	55398672	CATTTT	TAAACTAA	0.7842	NA
1	55398675	55398676	TA	AACAT	0.7842	NA
1	55425601	55425601	G	A	0.0541	NA
1	55465444	55465444	T	C	0.0511	0.004	rs191416764
1	55469192	55469192	T	C	0.0549	NA
1	55482274	55482274	-	TTGT	0.0899	NA	rs527631907
1	55520995	55520995	-	G	0.4095	NA	rs35595930
1	55522607	55522607	C	-	0.1103	NA	rs67560679
1	55554648	55554648	C	T	0.0549	NA
1	55639701	55639701	C	A	0.0549	NA
1	56067245	56067245	-	GAG	0.3476	NA	rs146247688
1	56170702	56170702	C	T	0.052	NA
1	56357519	56357519	-	TCTTTTC	0.2	NA	rs146334303
1	56417873	56417873	T	C	0.0542	0.001	rs572423784
1	56623066	56623066	A	G	0.0551	NA	rs558146284
1	56717454	56717454	-	G	0.2628	NA	rs11379869
1	56755881	56755882	TT	-	0.0549	NA	rs551360067
1	56864872	56864898	CCAGAACATACCAAGTAGGTTCCAGAA	T	0.8179	NA
1	56896070	56896070	A	G	0.0549	0.001	rs541007261
1	56911122	56911122	C	T	0.4748	NA	rs61774589
1	56964113	56964113	-	CCCAGC	0.0822	NA	rs149218089
1	56981061	56981061	C	A	0.052	NA	rs540683952
1	57389496	57389501	ACAGCC	GCTG	0.167	NA
1	57752263	57752263	A	T	0.0899	NA
1	57789748	57789751	GACA	AAAC	0.0954	NA
1	57823291	57823291	C	T	0.0694	0.004	rs185158289
1	57849671	57849672	TA	-	0.0906	NA	rs148959146
1	57905294	57905294	-	T	0.3008	NA	rs368659120
1	58146617	58146617	T	A	0.0925	NA	rs538684204
1	58227964	58227965	TG	-	0.604	NA	rs10543400
1	58366682	58366688	GTACTTT	C	0.2563	NA
1	58366691	58366697	CATATGT	AA	0.2548	NA
1	58391945	58391948	CCAC	TTA	0.4499	NA
1	58466187	58466187	-	CTT	0.3776	NA	rs3991038
1	58521200	58521200	G	TT	0.262	NA
1	58666686	58666690	TTTGT	-	0.0522	NA	rs371321634
1	58725021	58725022	GC	TT	0.0703	NA
1	58725025	58725026	TC	GCCTT	0.0703	NA
1	58749695	58749695	-	C	0.8487	NA	rs397944349
1	58984297	58984306	TCTTTATCTA	AC	0.4147	NA
1	59014996	59015001	GGAGTC	CTTTCT	0.8457	NA
1	59070248	59070248	G	A	0.0859	NA
1	59116991	59116991	A	-	0.7855	NA
1	59226655	59226655	-	A	0.1665	NA	rs143676540
1	59407039	59407040	CT	TA	0.3391	NA
1	59408397	59408400	CCCA	-	0.1091	NA	rs199947884
1	59408404	59408406	CCA	T	0.1108	NA
1	59488352	59488352	-	ATGGATATGGAA	0.1384	NA	rs145805695
1	59536809	59536809	A	G	0.0838	NA
1	59683809	59683812	GAGA	-	0.0747	NA	rs10608862
1	59729353	59729353	-	GCTGAATAGGTTGCTGTTGATTT	0.0685	NA
1	59752692	59752692	A	-	0.2033	NA	rs138013666
1	59830810	59830810	G	A	0.0809	NA
1	60045170	60045170	G	A	0.0838	0.001	rs562723402
1	60180196	60180196	T	C	0.0838	NA
1	60182222	60182222	C	T	0.0838	NA
1	60279642	60279642	C	T	0.0723	0.001	rs558489070
1	60431070	60431070	G	A	0.0723	0.001	rs188950880
1	60587409	60587409	-	T	0.7148	NA	rs34097635
1	60815024	60815024	G	C	0.0738	NA
1	60906624	60906624	A	G	0.0578	0.004	rs182159950
1	61027833	61027833	-	A	0.0727	NA
1	61132839	61132839	T	C	0.0723	NA
1	61480218	61480218	A	G	0.0809	0.002	rs545976745
1	61525083	61525083	T	-	0.0541	NA	rs111571451
1	61597630	61597630	A	T	0.0809	NA
1	61806439	61806439	A	G	0.078	NA	rs560129770
1	61824003	61824003	A	-	0.7849	NA	rs35068455
1	61915353	61915353	-	C	0.6132	NA	rs34749335
1	62020512	62020512	T	-	0.7256	NA	rs5774564
1	62060132	62060133	CC	GTTGTAG	0.6271	NA
1	62060138	62060138	T	AAAGTTGGCAGGTCA	0.6241	NA
1	62315285	62315286	TA	-	0.1272	NA	rs149704632
1	62395090	62395092	TTG	-	0.1971	NA	rs113132620
1	62397652	62397656	TTTTA	-	0.2285	NA	rs142306444
1	62402905	62402908	TTTC	-	0.1915	NA	rs112608365
1	62415503	62415503	G	-	0.4213	NA	rs34281635
1	62428804	62428815	GGATTTCCACTG	-	0.1958	NA	rs148079788
1	62438063	62438063	A	G	0.0612	NA
1	62510662	62510662	G	T	0.0597	NA
1	62584451	62584451	G	A	0.0597	NA
1	62621861	62621861	A	G	0.057	NA
1	62671130	62671130	G	C	0.1378	NA	rs116189186
1	62674160	62674160	-	G	0.1356	NA
1	62674162	62674162	-	GTTGTTG	0.1363	NA
1	62726022	62726022	C	G	0.0601	NA	rs541702337
1	62803888	62803888	C	G	0.0549	NA	rs573808188
1	62818709	62818709	-	A	0.058	NA	rs573020779
1	62856820	62856820	C	G	0.0549	NA	rs571975399
1	62871289	62871289	T	C	0.0521	NA	rs201917647
1	62871467	62871467	T	C	0.0609	0.001	rs372863987
1	62875410	62875410	G	A	0.0607	NA
1	62877319	62877331	TTCTTTCTTTTCT	-	0.058	NA	rs11268440
1	62930689	62930689	C	T	0.0598	NA
1	62939786	62939786	-	T	0.0618	NA
1	63056530	63056530	T	C	0.0607	0.001	rs376819387
1	63094975	63094975	T	G	0.0564	NA	rs543910103
1	63134790	63134790	T	G	0.0607	0.001	rs374468662
1	63197641	63197641	T	C	0.0607	0.001	rs377257818
1	63207417	63207417	T	G	0.0551	0.002	rs138407343
1	63264538	63264538	A	G	0.06	NA
1	63313821	63313821	-	TTTG	0.4412	NA	rs145862322
1	63332230	63332230	A	G	0.058	NA	rs530950226
1	63333469	63333469	-	TCTT	0.2109	NA	rs10640020
1	63372025	63372025	C	T	0.0607	0.001	rs187378245
1	63377958	63377958	A	T	0.0607	0.002	rs181989026
1	63382186	63382186	T	C	0.0626	NA	rs571648511
1	63489556	63489559	TCTC	-	0.2374	NA	rs145393818
1	63512552	63512559	ACAGCAAA	-	0.2701	NA	rs199933939
1	63567905	63567905	G	A	0.0636	0.004	rs142600393
1	63585035	63585035	G	A	0.0607	0.004	rs576354850
1	63709777	63709777	G	A	0.0539	0.001	rs545549377
1	63716365	63716365	A	T	0.0542	NA
1	63722428	63722428	-	T	0.0502	NA	rs532954552
1	63806484	63806484	-	A	0.0643	NA	rs199723200
1	63900868	63900868	G	T	0.0539	NA
1	63910959	63910959	-	AAAC	0.4728	NA	rs3063360
1	64025717	64025717	C	T	0.0531	NA
1	64040277	64040277	A	G	0.0581	NA
1	64068280	64068282	TGA	C	0.4909	NA
1	64068285	64068289	TGAAA	CTC	0.4909	NA
1	64080655	64080655	C	T	0.0607	NA
1	64103965	64103965	C	G	0.0607	0.001	rs146266414
1	64124977	64124977	T	C	0.0511	0.002	rs146388157
1	64675135	64675135	T	C	0.0511	NA
1	64682267	64682267	C	T	0.0513	NA
1	64721206	64721206	A	G	0.0672	0.002	rs547144954
1	64772278	64772278	A	G	0.0511	NA
1	64788116	64788116	-	AGAG	0.2227	NA	rs149011760
1	64831289	64831289	-	TA	0.0602	NA	rs533379444
1	64842819	64842819	T	-	0.2169	NA	rs143775885
1	64860275	64860275	A	G	0.0527	0.001	rs145423127
1	64889376	64889376	C	T	0.0665	0.003	rs140186795
1	64906161	64906161	C	-	0.3459	NA	rs55895424
1	64935323	64935323	C	T	0.0665	NA	rs531659223
1	65164296	65164296	A	G	0.057	0.001	rs540254074
1	65316938	65316938	C	G	0.0723	0.001	rs542164117
1	65360031	65360031	T	C	0.0539	0.001	rs368516712
1	65370429	65370429	-	AC	0.1251	NA	rs36101272
1	65397376	65397376	T	C	0.0723	0.001	rs552416376
1	65438960	65438963	GAAA	-	0.0703	NA	rs547533492
1	65440091	65440094	AATC	-	0.0723	0.001	rs541116632
1	65447553	65447553	C	T	0.0539	NA
1	65469260	65469260	T	C	0.0723	0.001	rs536534118
1	65492978	65492978	C	T	0.0723	0.001	rs549070937
1	65512009	65512009	A	T	0.0531	NA
1	65512036	65512036	G	C	0.0531	NA
1	65565992	65565992	T	-	0.126	NA	rs58614909
1	65571583	65571583	C	A	0.0723	0.001	rs554711885
1	65572404	65572404	A	G	0.0687	0.001	rs549427042
1	65592152	65592152	C	G	0.0699	NA	rs560708555
1	65615955	65615958	TCTC	-	0.0611	NA	rs72275469
1	65658888	65658888	C	T	0.0723	0.001	rs574332770
1	65668617	65668617	C	-	0.383	NA	rs35119851
1	65682092	65682092	C	T	0.0723	NA
1	65803541	65803541	A	G	0.0539	0.001	rs144794298
1	65903112	65903112	T	C	0.0543	0.002	rs558426118
1	65944951	65944951	-	T	0.1098	NA	rs111865229
1	65998568	65998568	T	G	0.058	0.003	rs185021620
1	65999338	65999338	-	A	0.0539	NA
1	66052492	66052492	T	G	0.0753	0.004	rs372950195
1	66056293	66056293	-	AT	0.28	NA	rs34277936
1	66071851	66071851	A	G	0.0751	0.004	rs75828343
1	66079295	66079295	G	A	0.0692	0.002	rs528622416
1	66292745	66292745	T	-	0.078	NA
1	66292749	66292756	CTGCGTGT	-	0.078	NA
1	66430929	66430929	-	C	0.0555	NA	rs200321708
1	66659839	66659839	G	A	0.078	NA
1	66731380	66731380	-	GTGAA	0.5743	NA	rs3031597
1	66731382	66731382	-	T	0.5743	NA
1	66739989	66739989	A	G	0.078	NA	rs562215442
1	66861706	66861706	T	AA	0.1204	NA
1	66861713	66861713	G	CAAGTTA	0.1204	NA
1	66887270	66887270	T	C	0.0727	NA
1	66987571	66987571	T	G	0.0846	0.002	rs561950453
1	66999216	66999216	-	TAAT	0.0992	NA	rs140788553
1	67002463	67002463	-	AT	0.1442	NA	rs148103685
1	67018797	67018797	C	T	0.0838	0.003	rs151265843
1	67090545	67090548	ATGG	CT	0.1105	NA
1	67266824	67266824	T	A	0.0838	0.003	rs146856578
1	67370605	67370605	A	G	0.0867	NA
1	67382572	67382572	-	T	0.0576	NA	rs397695629
1	67485762	67485763	GC	AT	0.0867	NA
1	67485997	67485997	G	A	0.0867	0.004	rs576252869
1	67630798	67630798	G	-	0.0867	0.003	rs566552531
1	67652524	67652524	G	C	0.0511	NA	rs565151832
1	67690406	67690406	A	G	0.0838	0.004	rs140149611
1	67734861	67734861	G	C	0.0713	0.004	rs79048947
1	67775485	67775485	A	C	0.0511	NA	rs191366849
1	67778902	67778902	-	CAT	0.1021	NA	rs17838100
1	67778904	67778904	-	TAGTGGAATAGC	0.1021	NA
1	67782089	67782089	C	T	0.0512	NA	rs148025435
1	67816170	67816170	G	A	0.0511	NA	rs140096734
1	67848977	67848977	C	T	0.0511	NA	rs370626311
1	67899381	67899383	GAC	-	0.1724	NA	rs142379317
1	67899386	67899388	AAA	GGT	0.1809	NA
1	67899392	67899393	TC	AG	0.1814	NA
1	67923587	67923587	C	T	0.0838	0.003	rs192460628
1	67928399	67928399	A	G	0.0511	NA	rs577025036
1	67976387	67976387	C	T	0.0841	0.003	rs535757149
1	68021339	68021343	GGGAG	CA	0.2283	NA
1	68021346	68021347	GT	AC	0.2282	NA
1	68245663	68245663	G	C	0.0838	NA	rs566236050
1	68249047	68249047	C	T	0.054	NA	rs373250472
1	68252301	68252301	G	A	0.0838	NA	rs552409045
1	68277483	68277485	AGC	TGT	0.1189	NA
1	68314851	68314851	A	G	0.0534	NA
1	68360347	68360347	T	A	0.0838	NA	rs575585215
1	68378913	68378913	C	G	0.0551	NA
1	68619907	68619907	A	C	0.0838	0.001	rs557422121
1	68635066	68635066	C	T	0.0838	NA
1	68788321	68788321	C	G	0.0549	NA
1	68929475	68929475	C	T	0.0632	0.004	rs112408451
1	68996001	68996001	G	T	0.0851	NA
1	69066577	69066577	-	T	0.3649	NA	rs34483436
1	69118091	69118091	A	G	0.0626	0.003	rs111469607
1	69241520	69241520	G	T	0.0899	NA
1	69301184	69301184	C	T	0.0896	NA
1	69431703	69431703	T	C	0.1019	0.002	rs545112210
1	69458914	69458914	C	T	0.0549	NA
1	69470007	69470007	G	C	0.0549	0.002	rs188043673
1	69586233	69586233	T	C	0.0896	NA
1	69647771	69647771	C	T	0.0896	NA
1	69702799	69702799	A	G	0.0896	NA
1	69738595	69738595	A	C	0.0568	NA	rs544656529
1	69741556	69741556	C	T	0.0896	NA
1	69750389	69750389	G	C	0.0549	NA	rs565229839
1	69766293	69766293	G	A	0.0544	NA	rs574094622
1	70149794	70149794	G	A	0.0547	0.002	rs183720786
1	70211451	70211455	AAATG	-	0.0925	NA	rs138559824
1	70214606	70214606	T	C	0.0896	NA
1	70357664	70357666	AAA	-	0.5838	NA	rs34833474
1	70440166	70440166	A	T	0.0902	0.002	rs77787937
1	70449041	70449041	C	A	0.0896	NA
1	70987611	70987611	C	T	0.0597	0.001	rs142019794
1	71075344	71075344	-	TCCAAGTAGGTAAG	0.2113	NA	rs199949533
1	71075346	71075346	-	T	0.2157	NA	rs139148928
1	71723528	71723528	A	G	0.1069	0.004	rs190802979
1	71781119	71781119	G	A	0.0935	NA
1	72044381	72044381	T	C	0.0568	NA
1	72168623	72168623	A	-	0.0568	NA	rs574039930
1	72376629	72376629	C	G	0.0976	NA
1	72441709	72441709	G	A	0.1137	0.004	rs546788147
1	72671927	72671927	A	G	0.0992	NA	rs571020347
1	72686326	72686329	ATTT	CA	0.1399	NA
1	72715450	72715452	AAG	-	0.3757	NA	rs148434630
1	72886386	72886386	C	-	0.0595	NA	rs571533617
1	72956810	72956810	G	A	0.0588	0.002	rs112117175
1	73059109	73059109	A	G	0.0588	NA
1	73103162	73103162	C	T	0.0588	0.003	rs148554629
1	73122055	73122055	-	A	0.0892	NA	rs397978457
1	73419127	73419127	A	G	0.0561	0.003	rs146557390
1	73486402	73486402	G	A	0.0559	0.002	rs537445922
1	73540236	73540237	AG	-	0.4471	NA	rs10608488
1	73623383	73623383	A	-	0.4584	NA	rs71078152
1	73727028	73727028	T	C	0.0559	0.003	rs150153604
1	73951264	73951264	C	A	0.0562	NA
1	73974515	73974521	AACCCTC	T	0.5067	NA
1	73974524	73974524	A	C	0.5049	NA	rs375803295
1	73974527	73974527	G	T	0.5049	NA	rs370138651
1	73974530	73974543	GCAGGAATCACCTG	-	0.5035	NA	rs376641174
1	73991983	73991984	AG	-	0.1008	NA
1	74019190	74019190	-	A	0.0559	NA
1	74070232	74070232	C	T	0.0994	NA
1	74198265	74198265	G	A	0.0564	NA
1	74285305	74285305	A	T	0.0559	0.002	rs534981891
1	74329939	74329939	A	-	0.3646	NA	rs11360290
1	74569471	74569471	-	C	0.0715	NA	rs545705860
1	74716523	74716524	TT	C	0.105	NA
1	74945775	74945775	C	G	0.053	0.002	rs41289202
1	74975621	74975622	AG	-	0.0612	NA	rs201575154
1	75026988	75026988	T	C	0.1021	NA
1	75047098	75047098	C	T	0.1021	0.001	rs540622033
1	75118981	75118981	T	C	0.053	NA
1	75374250	75374256	AAAACAA	TT	0.183	NA
1	75422894	75422897	TCTA	ATT	0.1515	NA
1	75670859	75670859	T	A	0.053	NA
1	75951614	75951614	G	A	0.0532	0.004	rs148306421
1	76084772	76084772	-	GAA	0.0679	NA	rs371063786
1	76197639	76197639	C	A	0.0963	NA	rs559307300
1	76234320	76234320	A	G	0.053	0.002	rs185856087
1	76261731	76261731	C	G	0.0963	NA	rs539606952
1	76284312	76284312	T	C	0.0994	NA	rs547816354
1	76285538	76285538	G	T	0.0996	NA	rs555846834
1	76311788	76311788	-	G	0.2002	NA	rs5745395
1	76348829	76348829	A	G	0.053	NA
1	76428240	76428240	G	A	0.0971	NA	rs531308148
1	76429254	76429254	G	A	0.0963	NA
1	76498058	76498058	C	T	0.053	NA
1	76527084	76527084	-	T	0.198	NA	rs148399266
1	76533144	76533144	-	A	0.3127	NA	rs35136075
1	76583296	76583296	-	C	0.6132	NA	rs111758130
1	76605097	76605098	AC	-	0.0694	NA	rs139720018
1	76608862	76608862	G	C	0.0934	NA
1	76616348	76616350	GTT	-	0.1224	NA	rs67525947
1	76622831	76622831	T	ACA	0.2405	NA
1	76655271	76655271	-	AGCC	0.5	NA	rs151248794
1	76827669	76827669	-	T	0.0984	NA	rs202173705
1	76827672	76827672	-	T	0.0623	NA	rs201838297
1	76858318	76858318	A	C	0.053	NA
1	76876100	76876100	C	T	0.0934	NA
1	76933075	76933075	T	G	0.0559	NA
1	76974466	76974466	A	G	0.0559	NA
1	77022381	77022381	T	C	0.0542	NA
1	77038031	77038031	A	G	0.0539	NA
1	77086389	77086389	G	T	0.0588	0.001	rs546859143
1	77094641	77094641	C	G	0.0588	0.001	rs570099807
1	77131653	77131653	A	G	0.0566	NA
1	77165193	77165193	G	A	0.071	NA
1	77170826	77170826	A	G	0.08	0.002	rs569884018
1	77182636	77182636	G	A	0.0596	NA	rs544615702
1	77210705	77210705	A	G	0.0802	0.002	rs566309986
1	77224535	77224535	A	G	0.08	0.002	rs535397280
1	77318101	77318101	C	T	0.0802	0.002	rs538934034
1	77497892	77497892	C	T	0.08	0.001	rs192919739
1	77541199	77541199	T	G	0.0559	NA
1	77591376	77591376	T	C	0.0585	0.001	rs185054431
1	77664755	77664755	T	C	0.08	0.001	rs190869870
1	77702509	77702509	G	C	0.0764	NA
1	77708965	77708965	-	TTTC	0.087	NA	rs139052838
1	77738845	77738848	CTTT	TCTA	0.2843	NA
1	77746511	77746511	T	A	0.08	NA
1	77770405	77770405	G	A	0.0674	0.003	rs149973277
1	77791516	77791516	A	G	0.08	NA	rs577742174
1	77871351	77871351	T	C	0.0798	NA	rs546172895
1	77907976	77907976	C	A	0.08	NA	rs578180292
1	77912734	77912734	A	G	0.0597	NA
1	77951801	77951804	AAAC	-	0.0749	NA
1	77959013	77959013	-	C	0.0989	NA	rs138633618
1	77991392	77991392	G	A	0.0771	0.002	rs147590521
1	78021323	78021323	A	G	0.0772	0.003	rs147101647
1	78056884	78056884	A	G	0.0774	NA
1	78075885	78075885	A	T	0.0771	NA
1	78093233	78093233	C	T	0.0684	0.002	rs187616786
1	78101463	78101463	T	G	0.0771	0.003	rs181167670
1	78229398	78229401	AAAG	-	0.0559	NA
1	78245589	78245589	G	C	0.0771	NA
1	78251936	78251936	G	C	0.0684	0.001	rs566299844
1	78294237	78294237	G	-	0.0771	NA
1	78316308	78316308	G	A	0.0771	NA
1	78357458	78357458	A	G	0.0743	NA
1	78501321	78501321	C	G	0.0501	0.003	rs190422341
1	78578627	78578627	C	T	0.0717	NA
1	78717844	78717844	A	G	0.068	NA
1	78786005	78786005	-	A	0.1809	NA
1	78896650	78896650	C	A	0.0549	0.003	rs150869571
1	78934455	78934455	A	G	0.0549	0.003	rs138779886
1	78978992	78978992	A	C	0.0713	0.002	rs568899316
1	79149649	79149649	C	T	0.0713	0.002	rs187610639
1	79404212	79404212	-	T	0.0502	NA	rs11451506
1	79404219	79404219	-	A	0.1298	NA	rs11451506
1	79444550	79444550	T	-	0.0691	NA	rs202232139
1	79471613	79471615	ACA	CC	0.1193	NA
1	79514816	79514816	-	T	0.2272	NA	rs397713226
1	79644281	79644281	T	C	0.0713	NA
1	79853391	79853391	A	G	0.052	0.004	rs188681410
1	79964622	79964622	C	A	0.0771	NA
1	80127011	80127011	A	G	0.052	0.004	rs151301782
1	80509479	80509479	A	G	0.0524	0.003	rs569317918
1	80524920	80524920	T	-	0.0924	NA	rs61081800
1	80541045	80541045	C	T	0.052	NA	rs529043237
1	80569174	80569174	G	A	0.052	0.002	rs139843178
1	80649871	80649871	A	G	0.0713	NA
1	80758820	80758820	C	T	0.0713	NA	rs147825349
1	80765073	80765073	T	C	0.0647	NA	rs562707000
1	80878590	80878590	T	C	0.0648	NA	rs546917787
1	80949383	80949383	-	AG	0.3986	NA	rs139028641
1	81188544	81188544	-	GTCAGCCAAGGGGGC	0.1351	NA	rs147957000
1	81197729	81197729	C	T	0.0658	NA	rs574565696
1	81216828	81216828	-	ACATGC	0.411	NA	rs113522136
1	81346373	81346373	-	TTTTGTTTTG	0.1492	NA	rs150393335
1	81531284	81531284	T	A	0.0716	NA
1	81830982	81830982	G	A	0.0723	NA
1	81940263	81940263	G	T	0.0723	NA
1	82163118	82163118	C	T	0.052	0.001	rs545026328
1	82170706	82170706	C	A	0.068	0.003	rs548435509
1	82256789	82256789	G	A	0.052	0.001	rs149001131
1	82283697	82283700	AAAT	-	0.3084	NA	rs150181789
1	82310513	82310513	-	A	0.052	0.002	rs537459619
1	82322524	82322524	G	C	0.052	0.001	rs576480786
1	82565135	82565135	A	G	0.0694	NA
1	82616956	82616956	G	A	0.0694	NA	rs549178603
1	82755632	82755632	C	T	0.0694	NA	rs535426343
1	83167496	83167496	-	CTAGA	0.5992	NA	rs141210474
1	83251526	83251526	-	A	0.0833	NA	rs11453359
1	83306115	83306122	ACAAGACA	-	0.5807	NA	rs75322113
1	83313850	83313850	G	A	0.0609	NA
1	83407414	83407414	C	T	0.0608	0.002	rs186463734
1	83426493	83426493	G	A	0.0553	0.002	rs578229734
1	83502133	83502133	C	T	0.0607	NA
1	83540306	83540306	C	T	0.0607	NA
1	83553305	83553305	C	T	0.0607	NA	rs114578597
1	83959309	83959309	G	A	0.0636	0.001	rs559469041
1	83992825	83992825	A	C	0.0607	NA
1	84157088	84157088	G	C	0.0607	NA
1	84213765	84213765	T	C	0.0549	0.004	rs111304284
1	84512871	84512871	C	A	0.0636	0.004	rs192942440
1	84739422	84739422	-	T	0.3147	NA	rs35608678
1	84741171	84741172	TT	-	0.1579	NA	rs375418973
1	84773811	84773811	A	G	0.0636	NA
1	84795527	84795527	C	T	0.078	NA
1	84902639	84902639	C	T	0.0539	0.001	rs559845381
1	84917910	84917910	A	-	0.0761	NA	rs538482743
1	84949234	84949234	G	C	0.0539	0.001	rs541861337
1	85070794	85070794	T	C	0.0539	0.001	rs564488765
1	85101286	85101286	-	CTCTATCTGTACTGTTCA	0.3356	NA	rs149584362
1	85122844	85122844	T	G	0.0817	NA
1	85146875	85146875	A	G	0.1014	0.001	rs186420372
1	85208239	85208239	G	T	0.0853	NA
1	85219348	85219348	T	C	0.0539	NA
1	85233669	85233669	C	T	0.0539	0.001	rs577723082
1	85271627	85271627	C	-	0.0541	NA
1	85282632	85282632	C	T	0.0539	NA	rs538635578
1	85405798	85405798	G	A	0.0539	NA
1	85419388	85419389	AC	GCTCA	0.1489	NA
1	85476358	85476358	A	-	0.2221	NA	rs35150331
1	85625680	85625684	CAGAG	-	0.1118	NA
1	85625687	85625697	ACACATTACTT	-	0.1118	NA	rs76044313
1	85627282	85627282	G	A	0.0819	NA
1	85664499	85664499	-	G	0.1061	NA	rs369525480
1	85732080	85732081	AT	-	0.0601	0.004	rs573410780
1	85819091	85819091	T	C	0.0755	NA
1	85844137	85844137	G	T	0.0819	NA
1	85865927	85865927	-	A	0.6027	NA	rs35810227
1	85941771	85941771	G	A	0.0848	0.001	rs182908381
1	86021744	86021744	G	A	0.0771	NA	rs529016287
1	86073531	86073531	A	-	0.0838	NA	rs35230781
1	86073834	86073834	G	C	0.0837	NA	rs34315594
1	86086120	86086122	TAT	AA	0.0838	NA
1	86121281	86121281	T	C	0.0848	0.001	rs541658725
1	86145317	86145317	G	C	0.0982	0.003	rs574252281
1	86155324	86155324	G	A	0.0848	NA	rs557417456
1	86348163	86348163	A	T	0.0809	NA
1	86425570	86425570	T	C	0.0505	0.001	rs559800115
1	86480286	86480286	-	CTC	0.3221	NA	rs10692216
1	86560175	86560175	G	-	0.4193	NA	rs144828052
1	86581843	86581846	TTCA	-	0.1613	NA	rs398053188
1	86606414	86606414	T	C	0.0501	0.001	rs561914377
1	86707349	86707349	G	A	0.0848	NA	rs144323416
1	86729610	86729610	T	-	0.7103	NA	rs11341591
1	86810080	86810081	TG	ATTTTT	0.0597	NA
1	86810083	86810083	-	TT	0.0545	NA
1	86848707	86848708	AA	-	0.0504	0.001	rs543304076
1	87018553	87018554	CG	TC	0.0925	NA
1	87038331	87038331	G	C	0.0507	NA	rs200652451
1	87075831	87075832	GT	-	0.3472	NA	rs34910455
1	87222627	87222630	GAAA	TTAGTT	0.0568	NA
1	87341501	87341501	T	C	0.079	0.003	rs143535841
1	87357859	87357859	C	-	0.2089	NA	rs113302136
1	87371563	87371563	-	TGAG	0.2197	NA	rs112724898
1	87458366	87458366	A	G	0.0778	0.003	rs146436186
1	87512428	87512428	-	T	0.2318	NA	rs112929011
1	87538566	87538566	C	G	0.0501	NA
1	87694290	87694290	C	G	0.0761	NA	rs186052094
1	87713262	87713270	TTTGTGGTT	-	0.3767	NA	rs372380843
1	87713274	87713291	ATAACAAGCTGCTAACTT	-	0.3767	NA	rs377128256
1	87759525	87759526	AT	-	0.0992	0.003	rs529415170
1	87762127	87762127	-	CAAA	0.4671	NA	rs1160888
1	87801723	87801723	-	CCCTCCCCTCTCTAATGCAGCAGTTGTG	0.0677	NA	rs142291969
1	87948744	87948744	T	C	0.0703	NA
1	88111697	88111697	C	T	0.0703	NA	rs569640132
1	88115485	88115485	G	T	0.0703	NA
1	88163027	88163027	G	T	0.0703	NA
1	88168739	88168739	C	G	0.07	NA
1	88169991	88169991	A	T	0.0706	NA
1	88286606	88286609	AGTA	-	0.0703	NA
1	88408117	88408118	CC	TGG	0.7572	NA
1	88435505	88435505	T	C	0.0501	NA	rs556577341
1	88438369	88438369	T	A	0.053	0.002	rs552615502
1	88457429	88457431	GAT	-	0.3256	NA	rs10603264
1	88780102	88780102	-	TCTCTCT	0.9146	NA
1	88780104	88780104	-	TTTGTTTCTTTATA	0.9141	NA
1	88795360	88795360	C	T	0.0732	NA
1	88983780	88983783	AGTT	-	0.537	NA	rs143456115
1	89145392	89145392	-	T	0.4691	NA	rs35584696
1	89145396	89145396	-	TC	0.0992	NA	rs377573709
1	89194889	89194889	T	-	0.0511	NA	rs200861596
1	89200652	89200653	AT	-	0.464	NA	rs140466893
1	89233695	89233696	CT	A	0.0969	NA
1	89233699	89233702	GTGA	TTAT	0.0969	NA
1	89233707	89233708	AA	GC	0.0992	NA
1	89233711	89233714	AGAG	CTCT	0.0963	NA
1	89233717	89233718	GC	TT	0.0969	NA
1	89233723	89233729	ATAATAT	TCACTAAG	0.0992	NA
1	89234678	89234678	C	TTTGAACA	0.0906	NA
1	89234681	89234681	-	TGCTTTTGAACA	0.0906	NA
1	89309591	89309594	TTGT	-	0.1831	NA	rs148516416
1	89352669	89352669	T	C	0.0501	NA
1	89365617	89365617	T	A	0.0501	NA
1	89379329	89379329	T	C	0.0588	0.004	rs141618460
1	89410840	89410840	-	T	0.0771	NA	rs11391031
1	89481421	89481421	T	-	0.8342	NA	rs57704200
1	89505963	89505963	-	TT	0.1026	NA	rs373651557
1	89566302	89566306	TTGTT	G	0.6109	NA
1	89699829	89699829	A	G	0.0963	NA	rs565347157
1	89979073	89979074	GC	TG	0.2856	NA
1	89985040	89985040	T	C	0.0963	NA	rs562908329
1	89996966	89996966	A	G	0.0963	NA	rs537710522
1	90045313	90045313	T	C	0.0963	NA	rs552166728
1	90067522	90067522	G	A	0.0934	0.001	rs76190016
1	90087306	90087306	T	C	0.0905	NA	rs568577516
1	90165550	90165550	G	A	0.0963	0.004	rs187629108
1	90658666	90658666	A	C	0.1054	0.003	rs141511049
1	90944851	90944852	AG	-	0.0675	NA	rs200422565
1	91089009	91089009	G	A	0.0588	0.003	rs181425261
1	91097903	91097907	TGGCT	ATCC	0.2515	NA
1	91097910	91097914	TGCCT	AA	0.2515	NA
1	91141386	91141386	T	C	0.0906	0.001	rs185291196
1	91164517	91164517	G	A	0.0588	0.003	rs183618894
1	91169588	91169588	A	C	0.0916	NA
1	91187084	91187101	AATTTTGAACGTTTCTAA	-	0.0842	NA	rs371772953
1	91187104	91187108	GTCCA	-	0.0982	NA	rs375016685
1	91274605	91274605	C	A	0.0501	0.004	rs192015167
1	91402471	91402471	G	C	0.0906	0.002	rs182363633
1	91421437	91421437	A	G	0.089	0.002	rs183615539
1	91494452	91494452	-	CCC	0.7621	NA
1	91564623	91564623	-	C	0.3203	NA
1	91564625	91564625	-	CCACTCCT	0.3282	NA
1	91564628	91564628	A	TCCCACTCACCAC	0.3295	NA
1	91708445	91708445	T	G	0.0899	NA
1	91718897	91718897	C	-	0.3209	NA	rs34597285
1	91796244	91796245	AA	-	0.3317	NA	rs71584997
1	92041794	92041797	AAAC	-	0.2913	NA	rs143435688
1	92106652	92106652	A	T	0.0549	0.001	rs965022
1	92114413	92114413	C	-	0.0549	0.001	rs556883384
1	92166112	92166112	T	C	0.0963	NA
1	92212523	92212523	T	C	0.0963	NA
1	92395247	92395247	G	-	0.0951	NA
1	92427185	92427185	-	AG	0.1815	NA	rs111455914
1	92460068	92460069	AG	CT	0.0626	NA
1	92477778	92477778	C	T	0.0934	NA
1	92649746	92649746	A	C	0.0948	NA
1	92675973	92675973	T	-	0.0912	NA	rs200470944
1	92813880	92813881	CT	GG	0.0645	NA
1	92828491	92828491	C	G	0.0934	NA
1	92868578	92868578	G	A	0.0934	NA
1	93103957	93103957	-	T	0.1244	NA	rs34611623
1	93144193	93144193	A	G	0.0934	NA
1	93156189	93156189	G	A	0.0934	NA
1	93170106	93170106	G	T	0.0934	NA	rs199772838
1	93262274	93262278	CAAAG	-	0.8951	NA
1	93262281	93262281	C	-	0.8971	NA
1	93262286	93262295	ATTACAAGCA	GTCTTCCC	0.8971	NA
1	93262298	93262301	AGCC	-	0.8975	NA
1	93262307	93262307	A	-	0.8975	NA
1	93262322	93262322	T	A	0.8948	NA
1	93262327	93262327	T	A	0.8957	NA
1	93262331	93262348	ACAGGACAGTCAGGGAAG	TA	0.9065	NA
1	93262351	93262352	CT	-	0.898	NA
1	93262365	93262378	GGTGGGGGCTGGGC	-	0.8963	NA
1	93308168	93308168	-	A	0.6562	NA	rs11443244
1	93388950	93388950	C	T	0.0934	0.004	rs149465828
1	93441409	93441409	G	C	0.053	0.002	rs184066086
1	93455587	93455587	G	A	0.0501	NA	rs143683536
1	93461416	93461416	G	A	0.0934	NA	rs190730788
1	93492018	93492018	G	-	0.1268	NA	rs199869576
1	93492022	93492025	ACTT	CGTCC	0.128	NA
1	93633748	93633748	C	T	0.0501	NA
1	93655180	93655180	G	A	0.0501	NA
1	93698115	93698115	G	A	0.0501	NA
1	93704044	93704044	G	CTAGAAAAATCC	0.1975	NA
1	93778760	93778760	G	T	0.0895	NA	rs543983823
1	93986525	93986525	G	A	0.0934	NA
1	94088940	94088940	T	C	0.0934	NA
1	94263822	94263822	C	T	0.0559	NA	rs548668954
1	94294407	94294407	C	G	0.0906	NA	rs568228116
1	94331099	94331099	T	A	0.0906	NA	rs565452526
1	94465468	94465468	T	G	0.0559	0.001	rs558734105
1	94471747	94471747	A	T	0.0963	NA	rs575968112
1	94631661	94631661	G	T	0.0617	0.002	rs142303115
1	94652195	94652195	T	C	0.0877	NA	rs367972483
1	94670770	94670770	T	C	0.0526	0.001	rs372956735
1	94818056	94818056	C	T	0.0559	0.001	rs544579504
1	94887912	94887912	A	G	0.0617	0.002	rs536137153
1	94943234	94943238	ATTAG	-	0.5705	NA	rs532982765
1	95042432	95042432	A	G	0.0864	0.001	rs547825849
1	95071172	95071173	TG	CA	0.0588	NA
1	95071179	95071179	C	A	0.0588	0.003	rs186819635
1	95073254	95073254	-	T	0.0738	NA	rs397980874
1	95143746	95143746	G	A	0.056	NA	rs141621679
1	95272889	95272889	A	T	0.0559	NA	rs546177165
1	95281047	95281047	-	AGCTGGGC	0.3289	NA
1	95293462	95293462	A	G	0.0559	0.001	rs188280165
1	95313778	95313780	CTG	GTC	0.0519	NA
1	95324970	95324970	-	AA	0.295	NA	rs386367727
1	95359901	95359901	C	T	0.0967	NA
1	95423787	95423787	-	CAAA	0.2207	NA	rs34759105
1	95584808	95584808	A	C	0.053	NA
1	95632395	95632395	C	T	0.053	NA
1	95664018	95664018	T	C	0.1	NA
1	95738070	95738070	-	A	0.0955	0.004	rs376567704
1	95794046	95794046	C	T	0.053	0.004	rs116192173
1	96061705	96061705	A	G	0.0533	NA
1	96092933	96092933	C	T	0.053	NA
1	96133113	96133113	T	C	0.0617	0.004	rs116576162
1	96192153	96192153	A	T	0.1021	NA
1	96259872	96259872	-	G	0.4033	NA	rs34902457
1	96263151	96263151	G	A	0.053	NA	rs531349508
1	96372748	96372748	G	A	0.1024	NA
1	96382182	96382182	A	G	0.1021	NA	rs374876514
1	96389541	96389541	T	C	0.1014	NA	rs371554501
1	96398728	96398728	C	G	0.0696	0.002	rs562566839
1	96411803	96411803	C	T	0.0816	NA	rs375687573
1	96444565	96444565	C	T	0.1021	NA	rs377578226
1	96458080	96458080	A	G	0.0534	NA
1	96500115	96500115	A	G	0.1021	NA	rs368475029
1	96509152	96509152	C	T	0.1016	NA
1	96531701	96531701	G	A	0.1015	NA
1	96544597	96544597	C	T	0.0501	NA
1	96573483	96573483	C	G	0.101	NA
1	96602583	96602583	A	G	0.1021	NA	rs375635871
1	96628451	96628451	G	A	0.1021	0.003	rs114449296
1	96635625	96635625	G	A	0.0996	NA	rs373990123
1	96642276	96642276	-	CC	0.2546	NA	rs71068867
1	96642863	96642863	-	GGAGGGAG	0.213	NA	rs112721485
1	96646607	96646607	T	-	0.9101	NA	rs11325983
1	96771043	96771043	C	A	0.1025	NA
1	96884274	96884274	T	C	0.1021	NA
1	97037136	97037136	T	G	0.1004	NA
1	97195881	97195881	T	C	0.0997	NA
1	97348863	97348863	-	A	0.165	NA	rs398074185
1	97423416	97423416	C	A	0.0995	NA
1	97590343	97590343	C	A	0.1021	NA
1	97677674	97677676	ATG	-	0.1985	NA	rs138152736
1	97679265	97679265	A	T	0.1014	NA
1	97718908	97718910	GCT	CC	0.1021	NA
1	97759436	97759436	G	-	0.2852	NA	rs35562854
1	97995255	97995257	TTC	-	0.1232	NA	rs140957248
1	97995319	97995322	TCTC	-	0.1232	NA	rs147792292
1	98079287	98079291	ATAAG	-	0.1068	NA
1	98165925	98165925	A	T	0.1079	NA	rs536337338
1	98208176	98208176	T	C	0.1079	NA
1	98377755	98377755	-	AGAACGGC	0.0833	NA	rs373106435
1	98681435	98681435	G	A	0.1141	NA
1	98698522	98698522	-	TGGA	0.111	NA	rs10648324
1	98768018	98768018	G	A	0.1166	NA	rs558124586
1	98780068	98780068	T	C	0.1137	NA
1	98894596	98894596	A	G	0.1155	NA	rs570965468
1	98910957	98910957	-	G	0.0644	NA	rs141202262
1	98989320	98989320	T	G	0.12	NA
1	99072936	99072936	A	T	0.1151	NA
1	99107789	99107789	A	G	0.1158	0.003	rs183294458
1	99213637	99213637	A	T	0.1089	NA
1	99277525	99277525	G	T	0.0716	0.004	rs531245155
1	99375969	99375971	TAG	AAA	0.0771	NA	rs386633775
1	99408504	99408504	-	T	0.1137	NA
1	99458038	99458038	T	C	0.1103	NA
1	99466126	99466126	-	TGTTCACGGAGC	0.1663	NA	rs111815336
1	99496602	99496602	C	A	0.1166	0.002	rs185601137
1	99497251	99497253	GTT	TAAA	0.0884	NA
1	99497255	99497255	-	A	0.0645	NA
1	99669979	99669985	AGGCCCT	-	0.1118	NA
1	99681584	99681589	TGACTC	-	0.0577	NA	rs145313012
1	99763155	99763155	G	T	0.0992	NA
1	99858461	99858461	A	G	0.0992	NA
1	99921723	99921723	G	A	0.0992	NA
1	99995745	99995745	A	-	0.1455	NA	rs201372566
1	99995748	99995758	TCTCAAACAAG	ACATTA	0.131	NA
1	99995761	99995762	AC	-	0.14	NA	rs201086131
1	100002938	100002938	A	G	0.0996	NA
1	100194897	100194903	TGTAAGC	AGCT	0.1744	NA
1	100324776	100324779	TAAG	-	0.0674	NA
1	100459328	100459328	A	G	0.0713	0.001	rs182877820
1	100513766	100513767	TC	AG	0.0544	NA
1	100534277	100534277	G	T	0.0702	NA
1	100655696	100655697	AA	-	0.1973	NA	rs3081711
1	101171725	101171725	-	TTCCAC	0.3591	NA	rs150237569
1	101207305	101207305	T	G	0.0694	NA
1	101256957	101256957	C	T	0.0501	0.002	rs149818159
1	101593079	101593079	-	T	0.1141	NA	rs113792593
1	101602585	101602586	TC	-	0.0586	NA	rs143052964
1	101863417	101863417	-	TGTATAGCC	0.4995	NA	rs150023574
1	101905071	101905071	-	T	0.0854	NA	rs74922436
1	101970036	101970037	GT	AG	0.2405	NA
1	101970050	101970051	AC	GT	0.2485	NA
1	102144454	102144454	A	G	0.0503	0.002	rs577998786
1	102196275	102196275	C	T	0.0735	0.003	rs563982516
1	102230843	102230843	A	C	0.0545	0.002	rs545033278
1	102322500	102322500	G	T	0.0501	NA
1	102463186	102463186	A	G	0.053	NA
1	102522475	102522475	A	T	0.0743	NA
1	102529963	102529963	C	A	0.053	NA
1	102558355	102558355	G	C	0.0742	NA
1	102616817	102616817	T	C	0.053	NA
1	102642621	102642622	CC	TAAAGATATTTT	0.1509	NA
1	102763583	102763583	A	T	0.053	NA
1	102805099	102805099	A	T	0.0684	NA
1	102840790	102840790	T	G	0.0526	NA
1	102885178	102885178	G	T	0.053	NA
1	102924751	102924751	-	TTTTG	0.3477	NA	rs139536065
1	102976021	102976021	T	C	0.053	NA
1	102992866	102992866	A	G	0.0513	NA
1	103046235	103046238	TTTG	-	0.1532	NA	rs141027253
1	103073649	103073653	AACAA	-	0.075	NA	rs150745815
1	103088705	103088705	T	G	0.053	0.001	rs183696556
1	103130717	103130717	C	T	0.0559	0.003	rs185258486
1	103141127	103141139	TTCTGGGTTCTGG	CC	0.12	NA
1	103141144	103141152	CAGTGGCCT	GA	0.137	NA
1	103141156	103141159	TCTC	-	0.1437	NA
1	103141162	103141165	AGCT	CA	0.1437	NA
1	103154991	103154991	-	A	0.0799	NA	rs199952357
1	103180897	103180897	A	C	0.0674	NA
1	103278792	103278792	G	A	0.0534	0.003	rs182314150
1	103329032	103329036	ACTCC	GAGGCA	0.1328	NA
1	103366147	103366147	T	A	0.1043	NA	rs577610947
1	103403938	103403938	A	-	0.0816	NA	rs5776665
1	103435315	103435315	T	A	0.0559	0.002	rs186120015
1	103526410	103526410	C	T	0.053	NA
1	103531306	103531306	-	GAGTGAAG	0.0899	NA	rs138130100
1	103540806	103540806	C	T	0.053	NA
1	103581053	103581053	C	G	0.0533	NA
1	103583188	103583188	A	T	0.053	NA
1	103593526	103593526	A	C	0.0566	NA
1	103640470	103640470	-	A	0.1106	NA	rs34977715
1	103693791	103693791	A	G	0.0559	0.004	rs148052897
1	103741198	103741198	A	C	0.0511	NA
1	104082192	104082192	C	G	0.0511	NA
1	104100171	104100171	G	T	0.053	0.001	rs193124022
1	104317880	104317880	T	C	0.053	0.001	rs528192633
1	104431534	104431534	C	T	0.0645	0.002	rs188542428
1	104462381	104462381	G	A	0.0503	0.001	rs184057884
1	104463059	104463059	G	T	0.053	NA
1	104542720	104542723	TCTC	-	0.0624	0.003	rs144245332
1	104560803	104560803	T	G	0.053	0.001	rs190101409
1	104597256	104597256	A	G	0.0635	NA	rs528595954
1	104611232	104611232	T	C	0.0539	NA
1	104627319	104627319	A	G	0.0588	0.004	rs181819689
1	104633757	104633757	A	T	0.059	0.002	rs78121962
1	104776455	104776455	G	A	0.0609	0.003	rs569611001
1	104801800	104801802	TCT	-	0.1191	NA	rs148586315
1	104829966	104829966	C	T	0.053	0.001	rs547976825
1	104861742	104861742	G	A	0.0617	0.004	rs72681599
1	104896616	104896616	A	G	0.0542	0.004	rs72683553
1	104950323	104950323	A	-	0.685	NA	rs35284893
1	105022557	105022557	G	T	0.0617	0.004	rs72685449
1	105073633	105073633	A	C	0.069	NA	rs545652610
1	105111781	105111781	C	T	0.0684	NA
1	105128502	105128502	T	C	0.0539	NA
1	105171191	105171191	G	A	0.0618	0.002	rs72688931
1	105245031	105245031	T	C	0.0679	NA	rs185720176
1	105403664	105403664	-	T	0.1346	NA	rs66494770
1	105426571	105426574	CTAT	-	0.0647	NA
1	105930800	105930800	C	T	0.0655	NA
1	106037987	106037987	C	T	0.1374	NA	rs28444772
1	106038038	106038038	C	G	0.0655	0.003	rs146217882
1	106070663	106070663	C	G	0.0626	NA
1	106164031	106164031	T	G	0.0514	0.004	rs181725793
1	106416081	106416081	-	AGA	0.719	NA	rs3065215
1	106422222	106422222	A	G	0.0631	0.002	rs147282657
1	106966992	106966992	A	G	0.0655	NA
1	107075944	107075944	C	A	0.0623	NA
1	107258299	107258308	AGATAGAACA	-	0.8834	NA	rs56375110
1	107300060	107300060	A	-	0.1716	NA	rs72063196
1	107319012	107319013	TT	-	0.1796	NA
1	107319016	107319016	G	-	0.1798	NA
1	107362072	107362072	T	-	0.2238	NA	rs67831585
1	107362076	107362079	TAAA	-	0.2263	NA	rs67921370
1	107465489	107465489	-	GAAGAG	0.1402	NA	rs71092087
1	107962797	107962797	T	C	0.0626	0.004	rs186860617
1	108150688	108150688	-	T	0.2715	NA	rs34973130
1	108497390	108497391	AG	GGC	0.0747	NA
1	108497394	108497394	-	GGGGGC	0.0749	NA
1	108626332	108626332	A	G	0.0607	0.003	rs193301693
1	108639513	108639513	G	CA	0.2625	NA
1	108639516	108639518	CCG	A	0.2611	NA
1	108645757	108645757	A	-	0.1203	NA	rs201819716
1	109224847	109224847	G	A	0.0597	NA
1	109260072	109260073	TC	-	0.6397	NA	rs34988228
1	109261321	109261321	-	A	0.2285	NA	rs142736840
1	109265600	109265600	-	T	0.6256	NA	rs11462838
1	109329962	109329962	T	C	0.0571	NA
1	109342206	109342206	C	T	0.0554	NA
1	109352806	109352806	A	G	0.0597	NA
1	109453726	109453730	TAATA	-	0.0939	NA	rs144956884
1	109515438	109515438	G	A	0.06	NA
1	109688254	109688254	G	A	0.0597	NA	rs552666316
1	109716624	109716624	-	AATCA	0.2407	NA	rs373097117
1	109902397	109902397	C	G	0.0511	0.003	rs4970844
1	110095966	110095966	-	A	0.0687	NA	rs11428216
1	110175028	110175028	-	G	0.087	NA	rs35731329
1	110309368	110309368	C	-	0.3399	NA	rs35491472
1	110440803	110440803	C	T	0.0607	0.004	rs532324744
1	110475447	110475447	C	T	0.0501	0.004	rs113919052
1	110689243	110689243	G	-	0.5265	NA	rs35629821
1	110782654	110782657	AGAA	-	0.4157	NA	rs534449397
1	110839694	110839694	-	AA	0.0571	NA	rs397934093
1	110881084	110881085	CT	-	0.1004	NA	rs398053341
1	110900083	110900083	-	T	0.089	NA	rs200578347
1	110900660	110900660	T	C	0.0549	0.002	rs185496763
1	111307642	111307651	GTACAGTAAC	-	0.7598	NA	rs11277031
1	111524283	111524283	C	-	0.1093	NA	rs35182756
1	112087187	112087187	C	T	0.0572	0.001	rs190734718
1	112112080	112112080	A	G	0.0513	0.002	rs550448194
1	112114646	112114646	C	-	0.9376	NA	rs11304877
1	112155048	112155049	GA	AT	0.08	NA	rs35962144
1	112197862	112197862	-	AAG	0.1363	NA	rs10648751
1	112276149	112276151	GTG	ATA	0.0608	NA
1	112284280	112284280	C	T	0.0601	0.001	rs180857515
1	112294283	112294283	T	C	0.0597	0.001	rs540074114
1	112379358	112379358	C	TGGGAGGT	0.1214	NA
1	112379362	112379362	G	TGTTAT	0.1145	NA
1	112638068	112638068	C	T	0.0626	NA
1	113080974	113080974	A	G	0.0655	NA
1	113094061	113094061	C	T	0.0717	NA
1	113391267	113391267	G	T	0.0931	0.002	rs533884246
1	113403219	113403220	TG	-	0.0986	0.003	rs563571483
1	113458395	113458395	-	GAA	0.6956	NA	rs10684892
1	113546022	113546022	G	A	0.0962	0.003	rs191448051
1	113595268	113595268	A	G	0.0568	NA
1	113601074	113601074	T	G	0.0965	0.001	rs181833605
1	113633656	113633656	T	C	0.0629	NA	rs552077104
1	113660529	113660529	-	T	0.0669	NA	rs142983818
1	113714159	113714159	C	T	0.0953	0.002	rs183253222
1	113738257	113738257	C	TT	0.0626	NA
1	113830720	113830720	C	T	0.0568	NA
1	113843072	113843072	C	T	0.0568	NA
1	113873382	113873382	A	G	0.0568	NA	rs571337630
1	113890595	113890595	C	A	0.0568	NA
1	113966877	113966877	G	-	0.0814	NA	rs142438503
1	114093800	114093800	T	C	0.0561	NA
1	114119414	114119414	C	T	0.0568	NA
1	114148598	114148598	-	T	0.2965	NA	rs34615761
1	114331181	114331181	-	A	0.0557	NA
1	114371161	114371161	T	C	0.052	NA
1	114521687	114521691	CCACT	AACCCA	0.1944	NA
1	114521694	114521694	A	C	0.1946	NA	rs115198127
1	114600196	114600196	C	T	0.0511	NA
1	114648077	114648077	-	C	0.7417	NA	rs397707285
1	114678954	114678954	T	-	0.0511	NA
1	114896051	114896051	-	G	0.1321	NA	rs141616708
1	115101499	115101499	G	A	0.0597	0.002	rs183307995
1	115175218	115175218	A	G	0.0515	NA
1	115494143	115494143	A	G	0.0539	NA
1	115715808	115715808	-	CTC	0.2829	NA	rs36020882
1	115783249	115783249	G	A	0.0539	NA
1	115935224	115935224	C	T	0.0506	NA
1	115936201	115936201	G	A	0.0535	NA
1	115963284	115963284	A	C	0.0541	NA
1	115995616	115995616	A	G	0.0771	NA
1	116034773	116034773	G	A	0.0771	NA
1	116072337	116072337	-	AC	0.0576	NA	rs139398152
1	116095725	116095725	C	A	0.0501	0.003	rs192978516
1	116102715	116102724	AAGAGACCCC	GTGT	0.8437	NA
1	116126917	116126917	G	A	0.0501	0.002	rs148340598
1	116130198	116130198	C	T	0.0501	0.003	rs534359254
1	116159838	116159838	G	A	0.0501	0.003	rs184608850
1	116190176	116190176	T	C	0.0771	NA
1	116225583	116225583	G	A	0.0771	NA
1	116250151	116250151	T	G	0.0742	0.001	rs539936728
1	116251814	116251814	T	-	0.5526	NA	rs11349982
1	116365892	116365892	C	T	0.0771	NA
1	116405956	116405964	GTCAGGGAG	C	0.6888	NA
1	116405967	116405972	GTCAGG	-	0.6899	NA	rs60984298
1	116641442	116641442	T	G	0.0532	0.003	rs561570621
1	116686747	116686747	-	T	0.1136	NA	rs34933787
1	116840739	116840739	G	A	0.0736	NA
1	117023575	117023575	-	GTGTGTAT	0.0509	NA	rs143045551
1	117034332	117034332	T	A	0.0511	0.001	rs189812786
1	117048207	117048207	A	G	0.0906	0.002	rs546644163
1	117061702	117061706	TACAC	-	0.0806	0.002	rs551421497
1	117082324	117082324	A	G	0.0906	NA
1	117095360	117095360	G	A	0.0906	0.002	rs536691729
1	117267652	117267652	T	C	0.0533	0.001	rs545607856
1	117322377	117322377	C	T	0.0539	NA	rs562898425
1	117333208	117333208	C	T	0.0906	NA	rs561734686
1	117355089	117355089	A	G	0.0906	NA	rs528158923
1	117451611	117451611	C	T	0.0906	NA	rs558521518
1	117495211	117495216	TTATAT	-	0.1312	NA	rs150901633
1	117817756	117817759	ATAA	G	0.1333	NA
1	117817763	117817772	TACAGGTCTT	-	0.1198	NA
1	117878500	117878500	G	T	0.0732	NA
1	117921359	117921359	T	G	0.0706	NA
1	118050944	118050946	AAC	-	0.0877	NA	rs141187734
1	118071981	118071981	C	T	0.0732	NA
1	118166900	118166902	ATG	T	0.1224	NA
1	118198109	118198109	C	T	0.0703	NA
1	118361269	118361269	C	-	0.499	NA	rs147024344
1	118458893	118458893	A	C	0.08	NA
1	119075095	119075095	-	AGGCTGG	0.67	NA	rs112786242
1	119241803	119241803	A	G	0.0511	NA
1	119293188	119293190	AAG	-	0.0867	NA	rs137961508
1	119357342	119357342	G	A	0.0742	NA
1	119428867	119428867	C	G	0.0511	0.001	rs539340088
1	119551278	119551280	CTT	-	0.3208	NA	rs71811256
1	119618519	119618520	AA	-	0.1742	NA	rs71721534
1	119628096	119628096	-	T	0.3959	NA	rs113262693
1	119642743	119642743	A	-	0.0732	NA	rs35207996
1	119834753	119834753	T	C	0.0612	0.003	rs187990280
1	119862533	119862533	-	T	0.0513	NA
1	119889292	119889292	C	T	0.0571	0.001	rs187430976
1	119898070	119898070	A	G	0.0511	NA
1	119981081	119981081	C	G	0.0607	NA
1	120053195	120053195	G	T	0.0716	NA
1	120075854	120075854	A	G	0.0581	NA
1	120101164	120101164	T	-	0.088	NA	rs143802297
1	120116433	120116433	T	GCACTAAG	0.1153	NA
1	120126053	120126063	GACACAAAATA	-	0.0628	NA
1	120128644	120128644	T	C	0.0713	0.001	rs188783165
1	120147243	120147243	C	T	0.0713	0.001	rs149495092
1	120209135	120209135	C	T	0.0511	NA	rs587633223
1	120259600	120259600	C	T	0.0713	NA
1	120277195	120277197	TAA	-	0.1021	NA	rs59445927
1	120306108	120306108	G	T	0.0713	0.003	rs144362733
1	120444020	120444020	A	T	0.0511	NA
1	120519842	120519842	T	A	0.0565	NA
1	120519845	120519845	C	T	0.0559	NA
1	120519905	120519905	G	A	0.0578	0.002	rs587632577
1	120519929	120519929	T	C	0.0581	NA
1	120519935	120519936	GC	AA	0.0534	NA
1	120519977	120519977	T	C	0.0657	NA
1	121265104	121265104	C	G	0.0655	0.001	rs587695107
1	145092948	145092948	-	ACCTGT	0.1036	NA
1	145382649	145382649	C	G	0.055	NA	rs61814199
1	145427047	145427047	G	A	0.0645	0.003	rs186973354
1	145506699	145506701	AAC	-	0.0648	0.003	rs369303303
1	145527553	145527553	T	C	0.0511	NA
1	145569317	145569319	TTT	AATATACAGAGACTGTATAAATA	0.3075	NA	rs71226774
1	145591714	145591714	A	G	0.0505	NA
1	146346413	146346413	-	TTTC	0.3587	NA	rs376416358
1	146571729	146571729	T	C	0.0771	0.003	rs190777578
1	146834370	146834370	C	G	0.0532	0.003	rs587766476
1	146838083	146838083	T	A	0.0572	NA
1	146892672	146892672	A	G	0.0501	0.003	rs184986377
1	146935528	146935528	G	A	0.067	0.003	rs184666682
1	147257411	147257411	T	C	0.0645	NA
1	147720654	147720654	-	TTTAT	0.1418	NA	rs150595737
1	147746457	147746457	-	A	0.0553	NA	rs200111655
1	149929990	149929990	T	C	0.0632	NA
1	149998118	149998118	G	A	0.0539	NA
1	150326339	150326339	C	G	0.0541	NA
1	150401770	150401770	G	A	0.0925	0.004	rs188922467
1	150449411	150449411	T	-	0.4403	NA	rs397862231
1	150512923	150512923	T	C	0.0753	0.004	rs187798673
1	150740657	150740657	-	T	0.1058	NA	rs397981526
1	150799543	150799543	A	T	0.0591	NA
1	150888401	150888401	T	C	0.0864	NA	rs143021011
1	150986750	150986750	C	T	0.0513	NA
1	151048206	151048206	-	C	0.0634	NA	rs201080682
1	151186313	151186313	C	T	0.0684	0.003	rs183807609
1	151189417	151189419	CTC	TTT	0.7572	NA
1	151202376	151202376	G	A	0.0516	NA
1	151227997	151227997	G	C	0.0511	NA	rs587738809
1	151245599	151245601	TGG	CGC	0.0579	NA
1	151253394	151253394	G	A	0.0511	0.002	rs143553659
1	151357321	151357321	C	T	0.0655	0.003	rs186279253
1	151415162	151415162	G	-	0.8946	NA	rs58348751
1	151474933	151474933	T	C	0.0511	NA
1	151769945	151769945	G	A	0.0597	NA
1	151808211	151808211	-	C	0.0689	NA	rs373854772
1	151862750	151862750	G	A	0.0597	NA
1	151894871	151894871	T	-	0.6309	NA	rs34832114
1	151934243	151934243	-	C	0.5289	NA	rs35836226
1	151993196	151993196	C	G	0.054	NA
1	151999304	151999305	CG	AT	0.059	NA
1	152089487	152089487	A	G	0.052	0.001	rs561088922
1	152099709	152099709	C	G	0.0501	0.004	rs138016281
1	152102931	152102931	G	A	0.0522	NA
1	152110833	152110833	C	A	0.052	NA
1	152146011	152146011	-	TT	0.7418	NA	rs397713593
1	152169842	152169843	CT	-	0.1118	NA	rs147418601
1	152299491	152299491	T	-	0.0626	0.002	rs553895686
1	152319541	152319541	T	-	0.0504	NA
1	152326321	152326321	-	TA	0.0626	NA	rs567184084
1	152332245	152332245	A	G	0.0626	NA
1	152369097	152369097	A	-	0.3825	NA	rs113342493
1	152552339	152552339	C	T	0.0568	NA
1	152687913	152687913	G	TT	0.2919	NA
1	152687917	152687917	A	TAT	0.2919	NA
1	152687920	152687921	CT	GGTA	0.2919	NA
1	152709971	152709971	A	T	0.0568	NA
1	152747633	152747633	G	A	0.0597	NA
1	152782392	152782392	C	A	0.0568	NA
1	152973150	152973150	-	TT	0.2107	NA	rs10626968
1	153001254	153001257	ATGG	-	0.3956	NA	rs200866167
1	153352994	153353005	TTAATTACGTAA	-	0.0783	NA
1	153353011	153353023	CTTAATTCTCATG	AC	0.0793	NA
1	153459606	153459606	G	A	0.053	0.001	rs527373872
1	153464714	153464714	T	G	0.0532	NA	rs529136366
1	153606295	153606295	C	-	0.4373	NA	rs11355590
1	153690938	153690938	-	CTTTTACATG	0.1093	NA	rs111236354
1	153690939	153690939	-	TT	0.1486	NA	rs11283598
1	153750209	153750211	CTT	TTC	0.356	NA
1	153940145	153940145	A	-	0.4261	NA	rs11288257
1	153945662	153945662	A	G	0.053	NA	rs376891040
1	154018145	154018145	G	A	0.0501	NA
1	154270011	154270012	AC	CA	0.0543	NA
1	154399865	154399865	C	T	0.0559	0.002	rs112710843
1	154484877	154484877	A	G	0.0559	0.002	rs113297304
1	154494698	154494698	G	C	0.0559	0.002	rs112023482
1	154523818	154523818	C	A	0.0559	0.002	rs112426441
1	154543419	154543419	C	T	0.053	0.001	rs570767188
1	154551926	154551926	C	T	0.0501	0.003	rs182534342
1	154608299	154608305	GCAGAGG	-	0.1915	NA
1	154677954	154677955	TG	-	0.1499	NA	rs373403324
1	154957113	154957113	G	A	0.0588	0.002	rs571823723
1	154981301	154981301	G	C	0.0501	NA
1	154994042	154994042	-	AAC	0.7008	NA	rs10656868
1	155197555	155197555	G	-	0.3496	NA	rs367975999
1	155246000	155246000	T	C	0.0559	NA
1	155587035	155587035	-	AGGCTCATGGAGGTTCCTGTCTGGGGT	0.0835	NA	rs144981478
1	155590232	155590233	GC	TT	0.0732	NA
1	155653518	155653518	G	C	0.0559	NA
1	155721286	155721287	GC	AA	0.0732	NA
1	155841578	155841578	A	G	0.0617	0.001	rs537611370
1	155989197	155989197	G	A	0.0588	NA
1	156017514	156017514	A	G	0.064	NA
1	156044809	156044809	C	T	0.0542	NA
1	156145302	156145302	T	A	0.0588	NA
1	156218500	156218500	C	T	0.0591	NA
1	156263916	156263916	G	A	0.0588	NA
1	156270301	156270304	TTTG	-	0.4286	NA	rs113355872
1	156307583	156307583	-	AA	0.206	NA	rs370445283
1	156332536	156332537	CA	TG	0.3872	NA
1	156351781	156351781	C	A	0.0559	NA	rs193181406
1	156432548	156432548	G	C	0.0559	NA
1	156432560	156432560	T	C	0.0549	NA
1	156482698	156482698	C	T	0.0636	0.001	rs181538609
1	156532119	156532119	-	C	0.0723	NA	rs5777988
1	156551755	156551755	C	T	0.0559	NA
1	156588664	156588664	T	C	0.0636	NA
1	156609333	156609333	T	G	0.0638	NA
1	156614964	156614964	-	C	0.3297	NA	rs397951624
1	156677670	156677672	GAT	-	0.5352	NA	rs79054104
1	156690291	156690291	-	T	0.0895	NA	rs34990381
1	156732380	156732380	T	C	0.0674	NA	rs187970733
1	156769707	156769707	-	T	0.0578	NA	rs398089593
1	156782842	156782842	C	T	0.0639	NA
1	156786574	156786575	TC	AA	0.052	NA	rs34770558
1	156791519	156791519	G	A	0.0539	0.001	rs571452478
1	156912653	156912653	G	CAGT	0.0742	NA
1	156915573	156915573	C	G	0.0655	NA
1	156922081	156922081	C	G	0.0655	NA
1	156964629	156964651	GGTAATACTACCTTTCTCAAAGG	A	0.1449	NA	rs386635762
1	156999342	156999342	G	T	0.0655	NA
1	157022173	157022178	TTTCTT	-	0.2283	NA	rs56358501
1	157024506	157024506	-	TTC	0.23	NA	rs200468762
1	157100601	157100601	C	-	0.0573	NA
1	157184140	157184140	-	TC	0.0626	NA
1	157260958	157260960	CCT	TC	0.0568	NA
1	157265304	157265306	GGG	AGA	0.0568	NA
1	157278704	157278704	-	CTTC	0.0901	NA	rs148507075
1	157295886	157295886	-	T	0.1779	NA	rs138105557
1	157382109	157382112	CTTA	-	0.58	NA	rs10597073
1	157414827	157414829	GTT	CAG	0.1801	NA
1	157414833	157414838	ATAAAG	TTAT	0.1806	NA
1	157443656	157443656	C	T	0.0551	NA
1	157550899	157550903	AAATT	-	0.3796	NA	rs372731959
1	157566286	157566294	AGTGGCCAG	-	0.0838	NA	rs369546605
1	157566298	157566301	CTCA	-	0.0838	NA	rs201614073
1	157566305	157566305	T	-	0.0814	NA	rs199776951
1	157570188	157570190	AGA	-	0.3722	NA	rs200240998
1	157570195	157570196	TT	C	0.3783	NA
1	157572015	157572017	CTC	-	0.3728	NA	rs34634546
1	157596296	157596296	T	-	0.4255	NA	rs11331020
1	157621100	157621100	A	G	0.0684	NA
1	157824169	157824169	G	C	0.0684	NA
1	157897286	157897286	A	G	0.0549	0.003	rs183732968
1	157914378	157914378	-	T	0.1166	NA	rs11426890
1	157953959	157953960	AG	CAAATACATACGT	0.3603	NA
1	157953962	157953962	-	AGGGG	0.3603	NA
1	158001565	158001565	G	C	0.0684	0.001	rs185636410
1	158009429	158009429	C	T	0.0684	NA	rs186673217
1	158021312	158021312	A	G	0.0539	NA	rs569576956
1	158037021	158037021	C	T	0.0713	NA
1	158089085	158089086	GT	AA	0.0568	NA
1	158118847	158118847	A	-	0.0549	NA
1	158166370	158166374	TATTT	-	0.0671	NA	rs576105409
1	158245448	158245450	TTC	-	0.0605	NA	rs199596190
1	158336343	158336343	G	A	0.0684	NA
1	158375494	158375494	C	T	0.0549	NA
1	158434362	158434362	C	G	0.0522	0.003	rs191132544
1	158440751	158440751	C	A	0.0655	NA
1	158520016	158520018	ATA	TTCTT	0.405	NA
1	158593906	158593909	ACTG	GTC	0.5532	NA
1	158690399	158690399	-	GAT	0.0763	NA	rs145390640
1	158705834	158705835	CT	-	0.2553	NA	rs398053440
1	158707862	158707863	AA	-	0.3958	NA	rs34397774
1	158778004	158778004	T	A	0.0681	NA
1	158814586	158814592	GGTGGGC	A	0.1612	NA
1	158814595	158814595	G	-	0.1598	NA	rs201351665
1	158890299	158890299	A	C	0.0684	NA
1	158896578	158896578	C	T	0.0578	NA	rs569223701
1	158906277	158906277	G	C	0.0653	NA
1	159070984	159070991	CGGGGGTG	TGGGGGTA	0.9121	NA
1	159081218	159081218	C	T	0.0832	0.002	rs548571389
1	159235826	159235826	G	T	0.0636	NA	rs562121606
1	159253480	159253481	AA	-	0.1122	NA	rs10557633
1	159260851	159260851	T	-	0.0576	NA	rs60258007
1	159272728	159272728	A	G	0.0684	NA	rs569644449
1	159273234	159273234	T	-	0.2495	NA	rs3835722
1	159278987	159278987	C	-	0.0928	NA	rs80241177
1	159422062	159422062	A	G	0.0636	NA
1	159439529	159439529	T	G	0.0638	NA	rs184279477
1	159463219	159463226	CTGATAGA	-	0.0906	NA
1	159463229	159463252	AGGCTTTTGTCACCCAAGTGCCAA	-	0.0837	NA
1	159466578	159466582	GGTCT	TGG	0.1103	NA
1	159466585	159466587	TAC	CCA	0.1103	NA
1	159484583	159484584	TT	G	0.0854	NA
1	159526174	159526174	G	A	0.064	0.001	rs139192033
1	159607998	159607998	A	G	0.0624	NA
1	159728724	159728724	-	A	0.0861	NA	rs370148610
1	159783821	159783821	A	-	0.0684	NA	rs35768123
1	159912687	159912687	G	A	0.0607	NA
1	159932908	159932908	G	A	0.0607	0.001	rs559533815
1	159966050	159966054	GTATA	T	0.1956	NA
1	160012936	160012936	C	T	0.0674	NA
1	160141491	160141491	C	T	0.0607	0.001	rs142338502
1	160290767	160290767	T	C	0.0607	NA
1	160390079	160390079	G	A	0.0636	NA
1	160461075	160461075	G	T	0.0694	NA
1	160465224	160465224	G	C	0.0694	NA
1	160578983	160578983	G	A	0.0694	NA	rs532025736
1	160635217	160635217	C	G	0.0588	0.001	rs191215549
1	160658865	160658865	T	C	0.0594	NA
1	160900968	160900968	A	G	0.0613	NA	rs575789532
1	160911780	160911780	C	T	0.0607	NA	rs532902251
1	160919044	160919044	G	C	0.0597	0.004	rs143552313
1	160964433	160964433	A	T	0.058	NA	rs534270345
1	161043106	161043106	C	T	0.0578	NA
1	161103262	161103262	-	T	0.394	NA	rs201697441
1	161103266	161103269	ATTG	GGGGACGA	0.394	NA
1	161103271	161103271	-	T	0.394	NA
1	161106823	161106823	A	G	0.0578	NA
1	161208807	161208807	-	C	0.1159	NA	rs35513458
1	161220001	161220001	G	A	0.0552	NA	rs543542929
1	161273114	161273115	CT	-	0.5293	NA	rs10530996
1	161294647	161294647	T	C	0.0753	0.003	rs191719659
1	161320533	161320533	T	G	0.0665	0.001	rs148663469
1	161409886	161409888	CGC	AGG	0.0798	NA	rs386636110
1	161493623	161493623	-	A	0.1467	NA	rs143716847
1	161493631	161493632	TG	ATT	0.0586	NA
1	161493695	161493695	G	A	0.0551	0.001	rs41297664
1	161583072	161583072	C	G	0.0783	NA	rs78181680
1	161679451	161679451	A	-	0.374	NA	rs74510517
1	161703815	161703815	-	A	0.3411	NA	rs11372711
1	161723524	161723526	AAG	-	0.0562	NA
1	161754606	161754606	G	A	0.0578	0.001	rs541348195
1	161831164	161831173	TAAATGACAA	-	0.068	0.003	rs540304964
1	161836550	161836554	TTTGT	-	0.0523	NA
1	161837983	161837983	C	T	0.0607	0.002	rs183266496
1	161847849	161847849	T	G	0.0578	0.001	rs149484560
1	161936387	161936387	G	A	0.0732	0.002	rs186854661
1	162338909	162338909	G	A	0.0532	NA	rs368656853
1	162339260	162339260	-	G	0.5636	NA	rs11383407
1	162374084	162374084	C	T	0.0613	0.002	rs184687186
1	162377087	162377087	G	-	0.0583	NA
1	162384088	162384088	C	T	0.0607	0.002	rs553345191
1	162437495	162437495	A	G	0.0564	0.001	rs555219844
1	162491859	162491859	A	-	0.4432	NA
1	162513563	162513563	G	C	0.0607	0.001	rs184371422
1	162518422	162518422	T	C	0.0611	0.001	rs183501990
1	162578571	162578571	-	CAAAA	0.3843	NA	rs59729348
1	162633031	162633031	G	A	0.0568	NA	rs530840258
1	162812617	162812617	G	A	0.2895	NA	rs112560759
1	162812621	162812621	-	T	0.2868	NA	rs142894597
1	162961741	162961741	C	T	0.0503	NA	rs577664057
1	163002907	163002907	T	C	0.0665	NA	rs542410771
1	163045684	163045684	G	A	0.0513	0.003	rs150115659
1	163054078	163054078	C	T	0.0694	0.003	rs61810160
1	163061834	163061834	C	T	0.0511	NA	rs551839505
1	163072181	163072181	T	G	0.0513	0.003	rs539203105
1	163090474	163090474	G	A	0.0665	0.002	rs61810255
1	163104581	163104581	G	A	0.0702	0.003	rs61810760
1	163140315	163140315	A	G	0.0511	0.003	rs568582517
1	163195976	163195977	CT	-	0.1956	NA
1	163196386	163196386	A	G	0.0694	0.002	rs61810859
1	163275196	163275196	G	C	0.0665	0.002	rs143812517
1	163281858	163281858	A	C	0.0694	0.002	rs181210178
1	163451400	163451400	C	T	0.0568	0.003	rs144980708
1	163510909	163510909	G	A	0.0593	NA	rs575248002
1	163627527	163627527	-	T	0.0713	NA	rs35669231
1	163630758	163630758	C	-	0.0713	NA	rs111294482
1	163771258	163771258	-	C	0.0771	NA	rs35045057
1	163810941	163810941	T	C	0.0561	NA
1	163942687	163942687	-	A	0.2407	NA	rs63492660
1	164125736	164125736	C	T	0.0723	NA	rs552361597
1	164241103	164241103	-	AAGGAAGGAAGGAAAG	0.1523	NA	rs148331611
1	164241106	164241106	-	GAAGGAAGGAAA	0.0522	NA	rs548848610
1	164404302	164404302	A	-	0.1558	NA	rs5778386
1	164448211	164448211	T	A	0.0561	NA
1	164484179	164484179	-	AGA	0.5606	NA	rs10680709
1	164897959	164897959	G	T	0.0549	0.002	rs139685152
1	164931722	164931722	G	A	0.053	NA
1	164994529	164994529	T	A	0.0511	0.002	rs540415126
1	165014183	165014183	-	CTTTC	0.0617	NA	rs150863716
1	165014188	165014188	-	CTTTT	0.1992	NA	rs61127603
1	165117723	165117723	A	-	0.5671	NA	rs11368001
1	165140309	165140309	A	G	0.0511	0.001	rs140534759
1	165147733	165147733	A	-	0.3545	NA	rs11298934
1	165180174	165180174	C	T	0.0501	0.002	rs181684163
1	165226677	165226677	-	A	0.095	NA	rs35281158
1	165283847	165283847	T	A	0.053	NA
1	165383021	165383022	TG	CA	0.1728	NA
1	165391732	165391732	-	GT	0.5356	NA	rs34258334
1	165455211	165455211	C	T	0.053	NA
1	165558195	165558195	-	C	0.0993	NA	rs57713746
1	165560326	165560326	G	A	0.0511	0.001	rs188941065
1	165654801	165654801	A	G	0.0511	0.002	rs146788768
1	165694700	165694700	-	A	0.0511	NA	rs539370000
1	165783102	165783106	GCTGG	ACAGT	0.5216	NA
1	165783109	165783110	AG	CT	0.5267	NA
[truncated: 40,838 more rows]
